# Supplementary material for: Predicting the potential global distribution of diosgenin-contained Dioscorea species
Source: Chin Med. 2018 Nov 19;13:58. doi: 10.1186/s13020-018-0215-8 (PMC6245757; doi:10.1186/s13020-018-0215-8)
Supplement: Supplementary file 2 — Additional file 2. Bioclimatic variables of 10 diosgenin-contained Dioscorea species. [file 13020_2018_215_MOESM2_ESM.xlsx]

## Sheet: Dioscorea althaeoides R Knuth
Y	X	T-cold	Humidity	Precipitation	Radiation	T-aver	T-warm
95.7727	29.8592	3.1	50.3951	946	153.3	10.8	17.5
97.1895	31.1371	-2	41.9401	488	151.452	6.8	14.8
98.4839	25.0201	9.2	66.5144	1482	150.401	15.4	20.1
98.9115	28.4861	0.6	50.933	694	146.172	7.6	14
99.2767	27.1762	7.2	56.772	1139	146.579	13.6	18.9
99.2872	27.1772	7.4	56.7487	1146	146.542	13.8	19.1
99.6966	27.8186	0.6	52.6475	805	144.394	7.4	13.4
99.9255	24.5762	11.6	64.2391	1054	150.541	17.5	21.9
100.216	26.8541	7.3	56.4574	974	145.544	13.4	18.6
100.23	26.8761	7.1	56.3577	970	145.493	13.3	18.5
100.281	25.5706	8.3	61.3296	1034	149.517	14.1	19
100.29	29.0381	-3.5	48.3365	643	140.803	4.9	12.1
100.298	29.037	-3.6	48.3503	646	140.76	4.8	12
100.751	26.6842	8.7	57.0536	959	146.774	14.8	19.9
101.273	27.927	6.9	52.9254	932	143.317	13.5	19
101.279	27.9286	7.6	52.8938	931	143.288	14.2	19.7
101.301	27.9161	6.1	52.8796	940	143.256	12.7	18.2
101.522	25.0404	11.5	62.7029	904	150.127	17.3	21.8
101.89	30.8734	3.3	52.1982	657	136.842	11.9	19.2
101.891	30.8786	4.8	52.1982	689	136.842	13.4	20.8
101.951	29.9989	-0.8	51.2682	835	136.271	7.3	14.3
101.965	30.0553	0.4	51.3706	792	136.282	8.6	15.8
102.058	31.4748	3.4	51.4203	671	136.801	11.9	19.1
102.177	28.5498	8.4	53.9759	945	138.77	15.6	21.6
102.225	29.9139	5	56.397	891	135.301	13.4	20.6
102.232	26.6579	8.9	57.4619	1109	146.144	15.8	21.4
102.235	29.9142	6.6	56.5456	922	135.3	15	22.4
102.245	26.6553	9	57.4623	1113	146.133	15.9	21.5
102.256	27.8957	11.2	54.1318	1000	141.965	18	23.4
102.265	27.8972	11.1	54.1289	1000	141.953	17.9	23.3
102.359	30.999	2.6	51.9768	659	134.597	11.1	18.3
102.364	30.999	2.6	52.0307	659	134.558	11.1	18.3
102.387	25.5363	9.8	61.3203	905	148.266	16	20.7
102.394	25.5293	10.5	61.325	878	148.242	16.8	21.5
102.502	28.6378	7.6	55.075	953	137.555	15.1	21.5
102.652	29.3446	10.2	58.9269	880	134.483	18.5	25.9
102.678	29.3517	10.5	58.9031	882	134.364	18.9	26.2
102.765	28.9635	8.9	58.3869	896	135.648	17.1	24.1
102.772	28.9661	9.3	58.3383	891	135.611	17.5	24.5
102.798	27.7079	4.4	55.8147	1034	139.578	11.5	17.4
102.806	30.3658	7	60.9167	1283	130.987	16.1	24.1
102.913	24.8855	7.6	64.4651	1053	147.108	13.7	18.5
103.132	28.3286	4.6	57.4351	1003	136.521	12.3	18.8
103.365	23.3962	14.2	72.3768	895	139.559	19.7	23.8
103.556	25.0358	9	65.6266	989	142.645	15.5	20.4
103.564	28.2684	5.7	61.94	879	133.884	14.2	21.4
103.572	28.2627	5.8	62.0109	889	133.865	14.5	21.7
103.628	36.0886	-4.1	49.7837	347	148.1	9.4	21.1
104.036	27.6272	7.1	63.4738	855	133.801	15.9	23.1
104.248	25.6761	8	65.5084	1109	137.375	15.2	20.7
104.301	26.8562	3.8	63.3905	959	134.214	11.1	17.3
104.309	24.8846	9.8	68.4342	1076	138.242	16.9	22.3
104.451	25.7071	7.4	66.1261	1218	136.462	14.8	20.5
104.664	23.4345	9.6	73.939	1230	136.312	16.2	21.3
104.801	26.4657	4.1	66.2147	1132	132.723	11.7	18.1
104.855	27.4412	3.9	66.8801	941	130.102	12.5	19.9
104.969	26.547	5.1	66.7652	1122	131.61	13.2	20
105	35	-3.5	56.8231	543	141.731	7.7	18
105.391	26.7678	5.9	68.4107	1099	128.951	14.6	22
106.089	25.7444	7.8	71.2146	1316	128.864	16.3	23.4
106.391	23.1308	12.5	74.3812	1475	135.271	19.7	25.4
107.161	25.0027	13	72.4102	1269	127.647	21.5	28.5
107.724	31.3475	7	73.3965	1176	127.913	17	26.5
107.953	31.5197	4.3	72.4012	1289	129.128	14.1	23.5
107.982	33.5242	1.2	66.6838	814	137.067	12.4	23.2
108.02	35.8192	-3.2	58.0433	537	149.158	9.5	21.1
108.926	24.7698	10.6	72.2824	1503	127.821	19.7	27.3
109.173	27.7356	6.2	72.2394	1213	125.581	16.7	26.4
109.232	25.0896	10.9	72.2601	1529	127.323	20.2	28.3
109.366	32.3941	4.3	67.7869	821	136.388	15.2	25.5
109.468	30.2926	6.7	71.1083	1405	130.052	16.9	26.5
109.57	31.3986	7.2	69.5163	938	133.853	17.9	27.9
109.728	28.3143	6.5	72.1568	1328	127.494	17.2	27.2
110.145	29.4031	6.4	71.4371	1407	130.248	17	26.8
110.163	29.4029	6.6	71.3931	1400	130.37	17.1	27
110.344	31.0306	4.3	68.7877	1039	134.984	14.7	24.5
110.631	26.0357	6.9	72.2045	1516	127.874	17.2	26.4
110.638	25.5965	8.6	72.4946	1606	128.373	18.7	27.6
110.741	31.3472	5.1	67.5431	904	136.955	16	26.2
110.84	26.4294	6.8	72.504	1425	128.606	17.3	26.9
110.846	26.4164	6.7	72.4871	1429	128.638	17.2	26.8
111.261	30.6905	6.5	68.8356	1129	137.094	17.5	27.6
112.739	27.2324	6.6	74.1702	1731	134.956	17.9	28.4
113.563	28.7092	5.7	74.636	1450	139.565	17.1	27.8
113.791	29.2581	5.4	73.9947	1431	141.4	16.9	27.5
114.38	28.5152	5.4	72.9048	1575	140.115	16.4	26.5
114.535	29.0313	6.2	72.6171	1530	141.816	17.4	27.8
115.377	25.1403	10.4	71.09	1633	136.824	19.6	27.4
115.925	31.7175	4.1	69.4771	1199	146.822	15.8	26.9
116.028	29.6881	5.7	72.2701	1512	144.766	17.1	28
116.319	31.39	4	70.0347	1366	146.493	15.5	26.4
116.885	27.2765	8.4	72.6868	1714	137.67	18.9	28.2
117.17	29.2766	6.7	72.1054	1732	143.071	17.7	28
117.851	29.2484	6.2	72.8617	1736	142.073	17.3	27.6
118.137	29.7939	4.6	73.036	1685	142.778	15.8	26.3
118.384	29.1324	5.8	73.5316	1729	140.832	16.8	27
119.127	28.0821	7.9	73.8683	1717	136.542	18.1	27.4
119.145	29.6274	5	73.9651	1548	140.815	16.1	26.6
119.275	29.4873	5.4	74.127	1527	140.467	16.5	27
119.284	28.5763	6.4	74.1365	1601	137.841	16.9	26.6
119.362	29.1921	6.6	74.3497	1474	139.843	17.6	28.1
119.562	28.1162	8.1	74.3675	1576	136.161	18.3	27.8
119.667	29.1865	5.7	74.4474	1484	139.065	16.6	26.9
120.097	27.7796	8.2	75.123	1690	135.465	17.7	26.7
120.533	27.6644	8.8	76.1979	1632	135.747	18	27.1
120.636	27.8051	9.2	76.396	1645	135.796	18.5	27.6
120.678	28.1544	8.7	76.2218	1677	135.658	18.4	27.8
120.894	29.4928	6	74.6756	1368	138.564	16.8	27.1
120.991	29.139	6.9	75.1243	1477	137.732	17.3	27.2
121.093	29.9864	5.4	74.2945	1333	139.975	16.2	26.6
121.345	28.3693	7.9	76.4209	1583	136.69	17.3	26.5
121.381	29.096	5.5	75.4747	1628	137.913	15.5	25.1
121.4	29.312	6.5	75.2002	1499	138.235	16.7	26.6
121.855	29.4749	6.9	75.1952	1399	139.167	16.8	26.6

## Sheet: Dioscorea collettii
Y	X	T-cold	Humidity	Precipitation	Radiation	T-aver	T-warm
-78.0054	39.082	0.6	63.5651	968	135.035	12	22.8
-76.3017	42.8689	-4.1	66.9212	990	122.75	8.1	19.8
97.2	17.1	25.1	69.9612	4513	163.834	27.1	29.3
98	22	16.2	63.6921	1466	158.181	21.2	24.5
98.4742	25.0082	9.3	66.5924	1495	150.426	15.5	20.1
98.4791	25.0209	9	66.5044	1474	150.39	15.3	19.9
98.4866	27.815	-1	55.5772	871	148.267	5.5	11.6
98.579	28.04	8.8	54.4897	1456	147.085	15.5	21.2
98.6239	28.0131	8.8	54.2235	1445	147.046	15.6	21.2
98.8501	26.8974	10.6	58.2816	1591	147.323	17.1	22.1
98.8577	25.8419	14.2	62.7624	1566	148.625	20.7	25.1
98.858	25.8229	13.9	62.8826	1544	148.657	20.2	24.8
98.9188	28.4927	-2.5	50.8339	653	146.177	4.4	10.9
99.1406	25.1082	9	64.8461	1044	150.135	15.3	20.4
99.2717	27.1758	7	56.772	1133	146.579	13.3	18.7
99.2872	27.1772	7.4	56.7487	1146	146.542	13.8	19.1
99.4102	26.4513	7.1	58.4404	1136	146.901	13.2	18.3
99.4167	26.4536	7.3	58.4418	1139	146.907	13.5	18.6
99.75	7.53333	26.2	74.7227	2186	147.723	27.2	28.3
99.7644	19.3117	20.5	67.6874	1425	168.053	24.5	27.1
99.9182	24.577	11.6	64.2277	1055	150.541	17.5	21.9
99.9455	25.67	11.5	61.3882	1006	148.807	17.6	22.5
99.958	25.6701	11.7	61.3019	1003	148.865	17.8	22.7
99.9726	25.6677	11.6	61.2324	1002	148.904	17.7	22.6
100.017	25.7667	2.8	60.4879	1092	148.857	8.5	13.5
100.152	26.5524	8.3	57.4074	994	146.689	14.4	19.4
100.183	25.5	9.3	61.6636	1026	149.606	15.2	20
100.195	26.8521	7.3	56.5087	974	145.57	13.4	18.6
100.214	26.8488	7.3	56.4574	973	145.544	13.4	18.6
100.222	25.5842	9.7	61.3321	1024	149.479	15.6	20.4
100.23	26.8761	7.1	56.3577	970	145.493	13.3	18.5
100.278	25.5861	8.9	61.3259	1029	149.489	14.7	19.6
100.32	25.2274	11	62.4604	977	150.114	16.9	21.7
100.449	21.9465	15.1	66.8081	1482	154.802	20	23.2
100.453	21.9574	15.1	66.8043	1483	154.77	19.9	23.2
100.563	25.8256	12.8	61.0702	909	149.395	18.9	23.7
100.751	26.6842	8.7	57.0536	959	146.774	14.8	19.9
100.765	21.989	18.6	68.7874	1220	154.043	23.4	26.6
100.827	24.4402	14	64.649	975	150.601	19.8	24
100.834	24.4467	14.8	64.6675	956	150.587	20.6	24.9
101.279	27.9286	7.6	52.8938	931	143.288	14.2	19.7
101.497	28.9979	0.2	50.2359	905	139.167	7.4	13.6
101.507	29.0003	3	50.253	884	139.123	10	16
101.509	27.4138	5.9	54.04	1010	144.529	12.3	17.7
101.509	27.4226	5.6	54.0326	1010	144.516	12	17.4
101.517	25.0385	11.5	62.752	904	150.142	17.3	21.8
101.615	24.6875	10.8	64.328	973	150.152	16.5	21
101.783	25.0667	11	62.8059	905	149.964	16.9	21.5
102	25	13.2	63.4908	826	149.828	19.2	23.7
102.11	26.8907	12.8	57.2095	894	145.639	19.7	25.1
102.226	26.6512	8.9	57.5857	1109	146.238	15.8	21.4
102.235	29.9142	6.6	56.5456	922	135.3	15	22.4
102.245	26.655	9	57.4623	1113	146.133	15.9	21.5
102.357	29.2187	8.8	57.0678	882	136.188	16.9	23.7
102.359	29.2279	10.9	57.1495	872	136.174	19.2	26.2
102.39	22.9868	12.5	70.9717	1467	145.151	17.8	21.7
102.393	25.5287	10.5	61.3545	878	148.286	16.8	21.5
102.398	24.1622	11.8	66.8606	994	147.473	17.6	22.2
102.455	24.9142	10.2	63.6503	959	148.994	16.2	20.9
102.532	27.3737	9.8	55.7999	955	141.934	16.9	22.4
102.565	26.6341	8.4	58.0191	988	144.798	15.4	21
102.578	26.6345	9.4	58.0327	948	144.785	16.4	21.9
102.631	29.3533	9.3	58.9683	904	134.513	17.6	24.8
102.678	29.3517	10.5	58.9031	882	134.364	18.9	26.2
102.7	25.0125	9.4	63.6342	999	148.229	15.6	20.3
102.739	24.2747	11.5	66.9214	975	146.276	17.4	22.1
102.745	30.063	7.5	63.5224	1292	131.709	16.4	24.4
102.75	25.3667	7.8	62.2794	995	147.747	13.9	18.6
102.758	30.0667	8.2	63.5437	1427	131.699	17.3	25.3
102.76	27.0663	10.8	57.663	848	142.106	18.3	24
102.772	28.9661	9.3	58.3383	891	135.611	17.5	24.5
102.806	30.3663	7	60.9167	1283	130.987	16.1	24.1
102.815	30.3681	7	61.0016	1283	130.902	16.1	24.1
102.852	24.8746	9.3	64.5207	1014	147.494	15.5	20.3
102.921	30.1425	7.8	64.6887	1582	130.165	17.1	25.3
102.928	30.1441	7.8	64.6887	1586	130.165	17	25.4
103.013	29.9805	8	65.5912	1716	129.535	17.3	25.7
103.025	25.3306	9.1	63.0785	956	146.102	15.5	20.4
103.132	28.3286	4.6	57.4351	1003	136.521	12.3	18.8
103.141	28.3241	3.4	57.4452	1068	136.494	11	17.5
103.249	25.5585	8.6	62.9189	921	143.993	15	20
103.262	29.2304	9	63.8427	1293	131.202	17.9	25.6
103.347	23.3707	14.3	72.3596	916	139.629	19.9	24
103.378	29.914	8.1	68.8164	1684	126.581	17.3	25.6
103.399	29.4961	7.4	66.0325	1428	128.774	16.2	24.1
103.469	29.5997	8.7	67.1682	1801	127.93	17.7	25.7
103.476	29.6009	8.7	67.3196	1794	127.852	17.7	25.7
103.533	28.8324	8.2	64.0334	1125	131.684	17.2	24.9
103.564	28.2645	5.9	61.94	893	133.884	14.6	21.9
103.572	28.2627	5.8	62.0109	889	133.865	14.5	21.7
103.647	30.9884	6.6	68.4236	1107	122.829	16.1	24.5
103.705	27.3376	4.8	60.7602	763	136.585	12.8	19.5
104.123	24.1323	10.7	70.6958	971	138.335	17.4	22.4
104.167	31.1269	6.8	71.9982	949	119.751	16.4	24.9
104.198	31.3433	6.5	70.482	951	120.748	16.2	24.8
104.293	24.8751	9.7	68.3737	1073	138.311	16.9	22.3
104.304	26.8541	3.8	63.407	959	134.219	11.1	17.3
104.338	28.8222	9.5	70.0538	1153	128.035	18.5	26.7
104.442	31.1436	6.7	72.9472	925	119.071	16.3	24.9
104.472	25.71	7.4	66.2893	1228	136.284	14.9	20.6
104.621	28.7705	9.5	71.2574	1162	127.422	18.6	26.9
104.694	23.1189	11.1	75.0611	1380	137.146	17.7	22.7
104.737	27.1142	3.9	66.0369	969	131.333	12.1	19.1
104.746	31.778	7	71.6196	913	122.558	16.8	25.6
104.874	27.4416	4.1	66.9481	936	130.018	12.8	20.2
104.874	27.4416	4.1	66.9481	936	130.018	12.8	20.2
104.895	25.092	9.8	70.0709	1250	135.249	17.4	23.3
104.958	26.5479	5.1	66.7266	1119	131.639	13.3	20
105	35	-3.5	56.8231	543	141.731	7.7	18
105.438	25.1012	8.6	70.8163	1358	133.498	16.4	22.6
105.453	25.0911	8.1	70.834	1363	133.488	16	22.2
105.629	25.9391	9	70.5217	1252	130.699	17.6	24.5
105.745	26.2959	7	70.1626	1267	128.755	15.7	23
105.8	28.0315	7	71.0006	1049	125.097	16.4	24.8
105.822	24.9774	12	71.9141	1223	132.543	20.1	26.5
105.841	32.4157	5.9	71.4521	905	126.842	16	25.2
105.956	27.9211	5	71.194	1065	124.719	14.3	22.8
105.957	27.9211	5	71.194	1065	124.719	14.3	22.8
106.025	27.0019	6	70.5437	1119	125.455	15.2	23.2
106.087	25.7453	7.8	71.2121	1316	128.864	16.3	23.4
106.238	24.2964	13.8	73.0916	1128	132.808	21.6	27.7
106.29	32.2289	6.5	72.5782	980	126.322	16.7	26.1
106.409	27.7868	6.3	72.0018	1066	123.244	16	24.6
106.491	24.6099	10.1	72.161	1262	130.866	18	24.3
106.582	26.638	6.4	71.6451	1198	123.266	15.6	23.7
106.633	24.3929	10.3	72.6133	1278	131.024	18.2	24.5
106.753	25.418	12.1	72.2908	1178	127.546	20.6	27.5
106.826	28.1336	6.4	72.2078	1064	122.206	16.1	25
106.829	32.3466	5.3	72.6002	991	128.231	15.7	25.4
106.842	32.3529	5.3	72.6053	988	128.286	15.7	25.4
106.919	30.3324	7.8	74.9044	1120	122.968	17.7	27
106.93	30.3346	7.9	74.9007	1118	122.995	17.8	27.1
106.936	32.9993	3.6	72.7534	870	131.608	14.6	24.9
106.965	27.0578	5.3	72.0322	1177	121.845	14.7	23.2
107.099	29.1578	7.5	73.8055	1126	122.151	17.2	26.3
107.114	29.1588	6.9	73.7425	1144	122.178	16.6	25.7
107.245	31.9117	6.5	73.6375	1075	127.804	16.7	26.4
107.323	33.1623	3.7	72.0714	805	133.343	14.9	25.4
107.389	29.7031	8.2	74.4823	1106	123.135	18	27.2
107.422	28.5549	6.1	73.18	1151	122.22	15.9	25.1
107.471	27.7448	5.3	72.5824	1145	121.866	15.3	24.4
107.621	28.8558	4.9	73.0266	1228	122.826	14.7	23.7
107.716	27.9547	5.9	72.7937	1145	122.137	16	25.3
107.736	29.8562	7.6	73.9855	1191	124.192	17.5	26.8
107.755	29.3281	8.1	73.0671	1159	123.562	17.9	27.1
107.766	29.338	8	73.0209	1165	123.586	17.8	27
107.819	30.6646	6	73.7086	1321	126.68	15.9	25.2
107.916	28.5534	6.1	73.0081	1189	123.012	16	25.3
107.926	26.8984	5.3	72.1709	1212	122.469	15	23.8
108.073	26.378	6.5	71.9058	1234	123.245	16.1	24.4
108.105	23.9327	13.7	72.7644	1599	129.318	22	28.7
108.114	29.9993	6.4	72.8885	1331	125.548	16.3	25.5
108.15	29.292	8	72.9768	1214	124.414	17.9	27
108.166	29.2939	7.8	72.9596	1226	124.457	17.6	26.7
108.185	30.0234	5.1	72.6345	1401	125.767	14.9	24
108.185	30.0234	5.1	72.6345	1401	125.767	14.9	24
108.218	27.5141	7.3	72.4801	1126	122.802	17.5	26.9
108.388	27.9902	6.2	72.5656	1179	123.318	16.3	25.8
108.398	31.1551	7.5	72.455	1176	129.613	17.8	27.4
108.415	30.8047	6.6	72.7979	1293	128.711	16.7	26.1
108.451	26.7197	5.8	71.9983	1188	123.556	15.7	24.5
108.512	28.5564	6.1	72.6214	1223	124.105	16.3	25.8
108.629	31.8241	2.7	69.3782	1227	132.273	12.5	21.9
108.672	31.9543	3.3	69.0642	1166	132.801	13.2	22.9
108.702	27.9026	0.1	71.7842	1452	124.014	9.6	18.3
108.776	28.839	4.6	72.0992	1361	125.042	14.8	24.2
108.829	27.6963	6.6	72.2202	1167	124.226	17	26.5
108.986	30.8955	6.3	71.6368	1258	130.538	16.5	26
109.022	28.4453	6.1	72.1233	1267	125.454	16.5	26.1
109.103	33.684	1	63.9665	719	141.016	12.8	24.2
109.123	26.2307	6.9	71.9407	1303	125.185	16.8	25.4
109.152	33.4133	1.3	65.1071	775	139.842	12.7	23.6
109.209	28.1501	5.9	71.9298	1263	125.741	16.4	26.2
109.459	31.0276	7	70.5579	1105	132.317	17.3	27
109.486	31.0014	6.9	70.4705	1109	132.315	17.3	27
109.582	31.4045	7	69.5358	943	133.87	17.6	27.6
109.848	29.0037	6.6	71.8013	1390	128.843	17.2	27.1
109.863	31.0712	6.9	69.5436	979	133.783	17.4	27.3
110.295	25.0839	10	72.2796	1794	128.724	19.6	27.9
110.343	31.0263	4.3	68.7922	1039	134.951	14.7	24.5
110.366	28.4448	6.8	72.2755	1426	129.778	17.5	27.6
110.586	25.6017	8.7	72.5009	1612	128.305	18.7	27.7
110.6	26.0054	6.1	72.1962	1547	127.806	16.2	25.3
110.643	26.0411	7.1	72.2093	1514	127.841	17.3	26.6
110.678	31.7357	2.4	66.5904	987	137.692	13.1	23.3
111.364	29.5865	6.2	71.7727	1278	135.473	17.2	27.6
113.814	29.2436	5.6	73.9151	1429	141.409	17	27.6
114.301	29.8355	5.7	73.3763	1368	143.683	17.2	28.1
114.371	28.5207	5.8	72.932	1551	140.063	16.7	27
114.953	27.0905	8.1	71.8206	1446	138.113	19	29
115.989	29.6718	5.8	72.257	1522	144.75	17.2	28
116.36	30.8494	3.8	70.9018	1495	145.581	14.8	25.5
117.144	29.2345	6.7	72.0847	1723	143.067	17.8	28
117.453	26.728	9.8	73.2925	1731	135.454	19.2	27.6
118.928	25.8608	12.4	73.5	1342	137.392	20.5	28.3
119.366	30.196	4.8	73.6528	1408	141.627	16.1	26.7
119.569	30.6232	4.9	73.5266	1285	142.851	16.3	27.1
119.573	28.1158	8.2	74.3752	1571	136.147	18.4	27.9
119.578	29.8433	5.7	74.0285	1418	140.581	17	27.7
119.632	29.0314	7	74.4811	1425	138.716	17.9	28.1
120.092	28.6584	7.3	74.9125	1477	136.829	17.7	27.6
120.2	23.2	18.3	75.6395	1672	152.807	23.7	27.9
120.375	27.6435	9.4	75.811	1618	135.646	18.7	27.7
120.446	23.2264	18.1	75.7287	2393	150.856	23.2	27.2
120.586	29.9958	5.9	74.2106	1319	140.163	16.9	27.5
120.642	23.0336	16.8	75.9195	2970	148.464	21.2	24.6
120.65	23	18	75.9405	3011	148.499	22.5	26.1
120.72	22.42	16.9	76.5237	3669	151.069	20.8	23.6
120.74	22.42	16.7	76.5233	3761	151.178	20.5	23.3
120.759	23.1533	16.6	75.8788	2766	146.923	21	24.5
120.767	22.4	14.8	76.5342	4854	151.117	18.4	21
120.767	22.4	15.5	76.5342	4560	151.117	19.2	21.9
120.794	23.6719	13.4	75.7669	2453	144.589	17.6	20.9
120.81	23.3	11.9	75.7543	2563	145.998	15.9	18.9
120.844	22.0778	19.5	77.0186	3011	151.266	23.3	26
120.884	29.9874	5.9	74.2742	1298	139.996	16.9	27.4
120.967	29.3873	3.5	74.7904	1650	138.332	13.8	23.6
120.99	22.71	15.6	76.3493	3134	148.156	19.3	22.2
121	23.5	5.9	75.636	3595	144.778	9.9	12.9
121.059	22.7903	18.3	76.4634	2210	147.797	22.5	25.8
121.08	22.92	17.4	76.3608	2233	147.364	21.4	24.7
121.173	29.9682	4.7	74.3149	1388	139.946	15.4	25.7
121.18	24.09	8.5	75.7141	2799	140.277	13	16.5
121.212	24.0442	8.5	75.7012	2850	140.214	12.9	16.4
121.233	24.2667	10.1	75.6389	2370	136.98	14.8	18.5
121.24	24.26	9.6	75.6336	2412	136.663	14.3	18
121.307	24.5961	10.3	76.0136	2386	140.817	15.4	19.7
121.32	23.74	13.2	75.9488	1836	141.897	17.4	20.7
121.363	24.9644	15.1	76.9049	2298	141.237	21.2	26.9
121.39	24.01	14.3	75.9309	2091	140.846	18.9	22.7
121.42	24.21	10.4	75.8064	2347	139.565	15.1	18.8
121.486	23.9617	16.5	76.1495	2130	141.46	21.3	25.4
121.486	24.1786	15	75.9555	2209	140.489	19.8	24
121.491	29.3126	5.5	75.2239	1562	138.476	15.6	25.3
121.5	25.0333	15.8	76.9361	2108	141.333	22	27.7
121.5	23.6667	17.4	76.299	2178	142.56	21.9	25.8
121.5	25.0333	15.8	76.9361	2108	141.333	22	27.7
121.517	24.8333	12.9	76.6433	3310	141.271	18.5	23.5
121.517	24.8333	13.8	76.6433	3237	141.271	19.5	24.6
121.523	25.1747	10.6	76.9621	3726	141.377	16.6	21.9
121.53	22.03	21.1	76.7708	2512	150.246	24.8	27.6
121.53	24.83	14.6	76.6474	3174	141.293	20.3	25.5
121.543	25.1419	13.2	76.9584	3365	141.364	19.2	24.8
121.548	22.0436	19.4	76.7667	2810	150.224	22.9	25.6
121.55	24.8667	14.3	76.7374	3231	141.314	20.1	25.3
121.552	22.0317	20.6	76.7681	2595	150.231	24.3	27.2
121.552	23.9776	17.6	76.3247	1982	141.811	22.6	27
121.559	24.17	15.5	76.1155	2258	141.259	20.4	24.7
121.559	24.17	15.5	76.1155	2258	141.259	20.4	24.7
121.563	22.0342	20.5	76.7655	2638	150.217	24.1	26.9
121.567	22.0222	21.1	76.7669	2522	150.224	24.8	27.6
121.573	22.0225	19.6	76.7657	2781	150.217	23.2	25.9
121.575	22.0133	20.5	76.767	2623	150.224	24.2	27
121.581	22.0172	19.8	76.7658	2748	150.217	23.4	26.2
121.583	24.25	7.1	76.0725	3083	141.661	11.7	15.3
121.6	23.9833	17.9	76.352	2000	141.866	22.8	27.2
121.6	24.17	16	76.1496	2312	141.42	20.9	25.3
121.6	23.9833	17.9	76.352	2000	141.866	22.8	27.2
121.61	24.17	16.4	76.1543	2341	141.438	21.4	25.8
121.617	25	15.8	76.8434	3141	141.36	21.8	27.5
121.618	25.1339	12.6	76.9363	4030	141.363	18.5	24
121.62	24.2	14.1	76.1192	2253	141.509	18.8	22.8
121.63	24.13	17	76.2228	2280	141.626	22	26.5
121.683	24.4667	14.1	76.3407	2523	141.544	19.2	23.6
121.7	25.16	15.2	76.8792	3305	141.372	21.3	27
121.703	25.0519	14.8	76.8585	3559	141.367	20.7	26.2
121.734	25.1211	15.6	76.8697	3516	141.36	21.5	27.2
121.736	24.3272	17.2	76.3262	2631	141.937	22.4	27.1
121.779	25.0472	15.2	76.8529	3574	141.366	21	26.4
121.783	25.1333	15.5	76.8562	3307	141.371	21.4	27.1
121.79	25.05	14.6	76.8409	3469	141.376	20.4	25.8
121.85	25.1	13.7	76.8083	3492	141.413	19.4	24.8
121.938	25.0133	16	76.7637	2646	141.448	21.8	27.3
138	36	-1.8	69.3919	1441	122.834	9.4	20.4

## Sheet: Dioscorea composita
Y	X	T-cold	Humidity	Precipitation	Radiation	T-aver	T-warm
-98.483	20.383	10.2	63.7248	1174	168.188	12.5	14.7
-97.417	20.583	19.5	75.0508	1100	156.785	24.2	27.6
-97.32	20.01	17.3	72.9011	2897	156.383	21.4	24.4
-97.3153	20.0083	17.5	72.9011	2711	156.383	21.7	24.6
-97.3106	20.05	17.9	74.0568	2455	156.166	22.1	25
-97.104	18.85	16.8	64.9992	2011	152.734	19.5	21.5
-97.1	20.5	19.8	75.7564	1410	155.499	24.2	27.4
-97.06	20.065	20.5	75.3563	1334	154.864	24.4	27.1
-97.017	18.85	17.3	67.8007	2055	152.115	20	22.1
-96.983	18.667	18.3	66.6064	2166	151.652	21.1	23.3
-96.961	19.165	16	69.7036	1957	151.905	18.6	20.5
-96.95	19.05	16.4	70.766	2077	151.626	19.1	21
-96.95	18.983	15.7	70.6977	2196	151.684	18.2	20.1
-96.95	19.05	16.4	70.766	2077	151.626	19.1	21
-96.9	20.125	21.6	75.7591	1458	154.213	25.3	28
-96.867	20.2	21.9	75.9214	1452	154.466	25.6	28.3
-96.867	18.833	18.5	71.9385	2296	150.957	21.6	23.8
-96.857	19.46	16.6	72.6532	1416	151.603	19.8	22.1
-96.85	19.683	12.4	71.8013	1610	151.633	15.2	17.4
-96.8333	19.9333	19	74.9313	1892	152.617	22.9	25.8
-96.789	19.481	17	73.4478	1186	151.003	20.1	22.4
-96.75	18.867	19.2	73.0531	2060	150.543	22.2	24.4
-96.667	18.667	21.6	72.1885	2213	151.272	24.8	27.2
-96.633	19.567	20.3	74.8879	963	151.806	23.6	25.9
-96.535	18.071	21.8	66.6773	3541	153.78	25.2	27.8
-96.533	19.3	21.9	74.5193	1002	152.246	25.2	27.5
-96.483	19.483	22.1	75.0672	1034	153.055	25.4	27.5
-96.4	18.217	21.8	69.9217	2762	156.739	25.2	27.7
-96.396	18.06	21.5	68.927	3538	156.262	24.9	27.5
-96.358	18.447	23.3	71.0817	1645	156.189	26.5	28.8
-96.35	17.6167	17	57.412	2591	157.089	19.3	21.4
-96.317	18.3	22.5	70.2482	2111	157.734	25.9	28.4
-96.302	17.775	21.4	63.88	3970	156.927	24.8	27.6
-96.208	18.027	21.7	68.0579	2952	158.121	25.1	27.7
-96.171	17.947	21.6	66.9038	3261	158.07	25	27.6
-96.1342	19.1738	22	74.1143	1559	157.117	25.4	27.7
-96.083	18.25	22.2	69.5562	1772	159.007	25.6	28.2
-96.038	17.78	21.8	64.5942	3126	159.045	25	27.7
-96.017	18.45	22.8	70.5427	1339	158.69	26.2	28.6
-96	17.57	21.4	61.5469	3231	160.508	24.6	27.2
-95.942	18.055	22.1	67.956	1951	159.886	25.6	28.3
-95.817	17.783	22.6	65.2632	2244	162.275	25.8	28.4
-95.817	17.85	22.7	65.8665	2053	161.713	26	28.6
-95.811	17.83	22.6	65.7161	2077	161.891	25.9	28.5
-95.805	16.598	11.6	52.8695	1521	167.796	12.4	13.3
-95.75	18.383	23.2	69.7748	1495	159.939	26.4	28.7
-95.553	17.651	21.9	64.0161	2070	163.583	25.1	27.7
-95.367	18.467	21.1	68.8492	2239	159.96	24.1	26.7
-95.35	18.467	20.3	68.7662	2209	159.967	23.4	25.9
-95.299	18.462	21.5	68.2659	2289	160.021	24.7	27.3
-95.283	18.583	20.1	68.2795	2523	160.005	23	25.3
-95.283	18.517	20.8	68.4751	2444	159.998	23.8	26.2
-95.167	18.433	21.3	67.6362	2320	160.121	24.5	27.1
-95.15	18.317	20.3	67.0804	1964	160.22	23.3	25.9
-95.095	18.642	22.8	68.4955	3201	160.186	25.6	27.5
-95.083	18.317	19.2	66.7256	2255	160.325	22.1	24.4
-95.083	18.417	20.9	67.1204	2689	160.215	23.9	26.4
-95.083	18.317	19.2	66.7256	2255	160.325	22.1	24.4
-95.083	18.383	20.8	67.1435	2563	160.216	23.9	26.4
-95.083	18.417	20.9	67.1204	2689	160.215	23.9	26.4
-95.083	18.45	20.9	67.2614	2795	160.203	23.8	26.2
-95.083	18.317	19.2	66.7256	2255	160.325	22.1	24.4
-95.083	18.383	20.8	67.1435	2563	160.216	23.9	26.4
-95.07	18.602	22.6	68.3806	3343	160.224	25.3	27.3
-95.067	18.583	21.7	68.3719	3454	160.227	24.5	26.6
-95.067	18.567	22.3	68.3476	3458	160.224	25	27.1
-95.066	18.584	22.2	68.3719	3507	160.227	24.9	26.9
-95.05	18.6	22.4	68.3801	3468	160.222	25.1	27.1
-95.049	18.541	22.7	68.1859	3175	160.215	25.5	27.5
-95.04	16.877	22.7	60.7855	1506	169.421	24.8	26.8
-95.033	16.867	22.7	60.8236	1502	169.476	24.9	26.9
-95.017	18.317	18.9	66.6557	2331	160.277	21.8	24
-95.017	18.45	20.6	67.2745	3253	160.207	23.6	25.8
-95.017	18.317	18.9	66.6557	2331	160.277	21.8	24
-95.017	18.45	20.6	67.2745	3253	160.207	23.6	25.8
-95.017	18.317	18.9	66.6557	2331	160.277	21.8	24
-95.017	18.45	20.6	67.2745	3253	160.207	23.6	25.8
-95.017	18.317	18.9	66.6557	2331	160.277	21.8	24
-94.973	18.458	21.5	67.1942	3508	160.206	24.3	26.4
-94.95	18.45	19.6	66.9288	2638	160.198	22.4	24.5
-94.921	17.868	22.1	65.8009	1712	162.99	25.4	28
-94.914	17.948	21.9	65.9605	1707	162.729	25.2	27.8
-94.883	17.917	22.1	65.9439	1775	162.806	25.3	27.9
-94.776	18.315	20.8	67.1442	2250	159.866	23.6	25.7
-94.7611	17.2394	22.2	63.4585	3396	166.595	25.1	27.4
-94.683	16.908	22.3	61.7159	2258	168.551	24.7	26.6
-94.683	17.85	22.8	66.2188	2187	163.219	25.9	28.4
-94.667	17	21.6	61.96	2491	167.731	24	26.1
-94.6463	17.7697	22.6	65.9055	2300	163.625	25.8	28.2
-94.633	17.3	22.6	63.7645	3580	165.818	25.4	27.8
-94.617	17.267	22.4	63.7566	3720	165.923	25.3	27.6
-94.613	17.256	22.6	63.7537	3743	165.935	25.4	27.7
-94.6	17.267	22.4	63.792	3756	165.92	25.3	27.5
-94.588	17.222	22.6	63.7336	3766	165.957	25.4	27.7
-94.583	17.217	22.7	63.6692	3765	165.962	25.5	27.7
-94.55	17.25	22	63.7607	3657	165.868	24.8	26.9
-94.435	18.138	22.6	67.6827	2430	161.884	25.6	27.7
-94.433	18.133	22.7	67.6921	2523	161.917	25.7	27.8
-94.3772	18.1144	22.6	67.7206	2520	162.041	25.5	27.7
-94.36	18.08	22.5	67.6973	2528	162.12	25.5	27.7
-94.35	18.033	22.5	67.5918	2528	162.247	25.6	27.8
-94.3394	18.1044	22.5	67.7227	2476	162.128	25.4	27.6
-94.283	18.117	22.3	67.8733	2405	162.136	25.3	27.4
-94.15	18.117	22.5	68.1174	2331	162.118	25.5	27.7
-94.092	17.915	22.4	67.6792	2443	162.472	25.7	27.9
-93.733	17	21	65.8183	1267	163.331	23.5	25.4
-93.57	17.98	23	68.7047	2142	162	26.1	28.2
-93.399	17.795	23	68.6095	2512	162.28	26.2	28.4
-93.35	17.65	22.9	68.5509	2930	162.226	26	28.2
-93.342	16.056	21.4	67.6404	1266	167.944	23.5	25.2
-93.018	17.348	20.8	69.1254	3539	161.493	23.4	25.3
-92.95	17.533	22.1	69.307	4143	162.045	24.9	26.9
-92.9	17.54	23.1	69.3727	3600	162.093	25.8	27.7
-92.384	15.304	23	72.5306	2796	175.271	24.2	25.2
-92.317	17.167	20.3	70.9352	2176	163.002	22.6	24.2
-92.233	15.35	15.4	71.9979	1327	174.974	17.1	18.2
-92.08	17.48	22.9	70.3124	2695	164.564	25.6	27.5
-91.983	17.51	23.8	70.2398	2394	165.229	26.6	28.7
-91.561	16.98	19.3	70.6096	2452	168.368	21.5	23
-91.3731	16.2544	23.8	69.4473	2563	175.317	25.8	27.5
-91.373	16.938	22	70.2304	2518	170.063	24.4	26.3
-91.2864	17.0136	23.2	69.6074	2218	170.589	25.9	27.9
-91.286	17.014	23.2	69.6074	2218	170.589	25.9	27.9
-91.2794	16.9144	22.2	69.6901	2423	171.337	24.7	26.5
-91.279	16.914	22.2	69.6605	2423	171.396	24.7	26.5
-91.2703	16.93	22.3	69.6489	2391	171.407	24.9	26.8
-91.27	16.93	22.3	69.6489	2391	171.407	24.9	26.8
-91.2697	16.9378	22.1	69.6541	2421	171.338	24.6	26.4
-91.2661	16.9811	22.4	69.6553	2350	171.021	25	26.9
-91.266	16.981	22.4	69.6553	2350	171.021	25	26.9
-91.261	16.865	22.1	69.7584	2457	171.412	24.6	26.4
-91.2605	16.8647	22.1	69.7584	2457	171.412	24.6	26.4
-91.259	17.033	23	69.4946	2231	170.579	25.7	27.7
-91.2586	17.0328	23	69.4946	2231	170.579	25.7	27.7
-91.2508	16.9794	22.1	69.6033	2388	171.081	24.7	26.6
-91.2044	17.07	23.5	69.3926	2125	170.718	26.2	28.2
-91.1453	16.8428	22.3	69.4077	2357	172.49	24.8	26.7
-91.145	16.843	22.3	69.4077	2357	172.49	24.8	26.7
-91.1294	16.7647	22.6	69.3405	2351	172.994	25	26.9
-91.122	16.714	22.3	69.3282	2459	173.278	24.7	26.5
-91.1214	14.3817	25.2	69.4631	3390	197.015	25.9	26.6
-91.108	16.767	22.4	69.2132	2353	173.117	25	26.8
-91.108	16.767	22.4	69.2132	2353	173.117	25	26.8
-91.105	16.8	22.2	69.2633	2379	173.034	24.7	26.5
-91.1	16.683	22.9	69.29	2282	173.909	25.3	27.1
-91.03	16.77	22.9	69.1145	2208	173.607	25.4	27.4
-90.81	16.66	22.8	68.5061	2083	176.895	25.3	27.2
-89.4203	16.2694	21	70.7945	2013	179.678	23.1	24.6
-89.2319	15.9178	23.4	73.6202	3434	182.642	25.7	27.2
-89.1333	17.0833	23.1	70.6997	1375	173.39	25.2	26.8
-89.0943	20.7099	23.2	67.1321	1085	167.152	26.1	28.2
-89.0925	15.7464	23.5	75.7871	3431	183.881	25.7	27.2
-89.0814	15.4253	24.4	78.0548	2744	186.157	26.7	28.3
-88.8965	13.7942	22.2	70.0551	1829	198.967	23.1	24.3
-88.8236	15.5111	23.9	77.1391	2375	184.986	26.3	27.9
-88.6848	17.2177	22.7	73.2427	2224	172.437	24.9	26.5
-88.6848	17.2177	22.7	73.2427	2224	172.437	24.9	26.5
-88.6519	15.7467	24.7	75.9858	3055	185.315	27	28.6
-88.4976	17.1899	22.9	74.2874	2454	173.149	25.1	26.6
-86.814	21.188	22.9	75.6883	1066	166.198	25.5	27.4
-82.0454	26.9298	17.4	68.9566	1257	163.208	22.8	27.5
-81.8058	27.8617	16.5	68.3323	1280	162.134	22.4	27.4
74.857	32.7266	14.4	57.9119	1248	188.125	24.2	32.3
80.5	26.5	16.8	51.6321	841	192.197	25.7	32.8
94.53	17.16	24	70.5257	3083	167.911	26.7	28.6
94.6	17.267	24	70.3591	3027	167.765	26.6	28.6
94.75	16.83	24.4	70.9443	2808	168.297	26.8	28.8
95.03	16.867	24.3	70.3384	2537	167.818	26.8	28.9
95.272	18.619	23.9	67.2215	1310	165.705	27.2	30.2
95.817	17.783	23.7	67.9938	2222	165.697	26.9	29.6
96.358	19.225	23.4	65.144	1615	163.91	27	29.9
96.5	17	25.2	69.1361	3104	165.184	27.2	29.4
96.667	18.667	23.8	66.787	2531	163.521	27.1	30
96.667	19.333	20.5	62.7735	1353	162.952	24.1	26.8
96.9	20.125	17.1	57.9787	1338	161.473	21.1	23.8
97.017	18.85	15.6	64.1717	1283	162.877	18.7	21
97.1855	20.003	18.2	59.5363	1267	161.765	22.4	25
97.967	20.317	20.8	62.0182	1321	162.332	25.1	28.1
97.967	20.1	19.9	62.499	1283	162.689	24.1	26.9
97.984	24.2516	11.1	69.7352	1622	153.07	17	21.1
97.9922	24.1714	10.9	69.7662	1621	153.251	16.7	20.8
98.0664	24.2616	13.9	69.8205	1563	152.848	20	23.9
98.735	20.752	17.3	63.4681	1339	162.065	21.6	24.5
100.824	22.0192	17.7	69.1527	1293	153.752	22.5	25.7
101.249	21.9352	18.2	70.9874	1357	152.623	23.1	26.3
101.719	26.5823	13.9	58.6885	841	147.858	20.6	25.7
102	23	12	70.1349	1597	147.095	17.3	21.2
103.667	20.33	13.2	74.8226	1532	148.349	17.8	20.9
109.035	32.6681	4.8	68.2951	785	136.799	15.9	26.5
120.729	28.847	7.4	75.2842	1513	136.818	17.6	27.5

## Sheet: Dioscorea deltoidea
Y	X	T-cold	Humidity	Precipitation	Radiation	T-aver	T-warm
65	33	0.6	38.5617	214	198.343	12.8	24.4
69	26.1	17.3	45.5668	149	228.019	26.9	34.1
69.6908	34.6489	6.2	45.2871	355	186.068	17.5	28.5
70	30	6.9	38.4392	370	216.21	17.2	25.8
70.3361	33.696	7.9	47.9387	526	191.693	18.1	27.5
71	35.25	0.5	47.806	862	176.433	11.1	21.6
71.78	35.85	4.9	46.0761	434	169.458	15.4	25.4
71.7871	35.8523	5.2	46.0761	418	169.458	15.6	25.4
72.45	35.48	0.1	47.6371	651	170.829	10.9	21
72.6	35.34	1.2	47.4897	720	171.464	11.7	21.6
72.7777	20.1887	22.9	59.722	1779	204.878	26.5	29.4
73.35	34.5417	9.3	51.2327	1477	175.304	18.8	27.2
73.38	33.92	7	52.712	894	180.48	15.8	23.2
73.3915	33.9078	4.2	52.7682	1440	180.453	12.7	19.6
73.4167	33.9167	4.7	52.8679	1258	180.397	13.3	20.4
73.4313	33.9119	4	52.8437	1441	180.392	12.5	19.6
73.53	34.78	1.8	50.6976	900	171.292	11.6	20.3
73.8887	33.4495	11.1	54.4014	896	182.524	21	29.1
74.284	32.7962	13.5	54.9655	957	190.642	23.8	32
74.3024	32.3273	13.4	54.573	633	194.973	23.8	31.9
74.35	34.199	4.3	57.2936	786	171.225	14.3	23.2
74.4609	32.9343	13.1	56.142	1098	187.058	23.1	31.2
74.5935	34.0712	3.7	60.2126	753	170.874	14	23.2
74.75	34.17	3.2	59.6636	702	169.407	13.7	23.4
75.0195	34.1293	-4.9	56.2746	1072	168.31	7	17.6
75.143	32.9141	12.5	58.9269	1637	182.327	22	29.8
75.315	34.0161	-0.8	53.7622	1004	167.855	10.8	21
75.3412	31.1471	13.9	56.6776	616	196.696	24	31.9
75.971	32.5387	7.2	58.3803	2204	178.958	14.8	20.7
76.0052	30.4821	14.7	55.2134	623	195.979	24.5	32.4
76.5762	33.7782	-18.2	47.0195	142	164.393	-6.7	4.2
77	20	21.7	46.8465	970	201.061	26.5	32
77.1331	28.7972	15.6	50.7706	628	195.932	25.1	32.8
77.1734	31.1048	7	55.3893	1480	183.203	14.2	19.8
77.1887	32.2396	7.5	50.1697	1904	171.017	15.5	21.8
77.2029	28.611	15.6	50.4404	685	196.09	25.1	32.9
77.9067	31.5543	6.4	53.0009	1647	172.972	14.1	20.1
78.3871	26.2734	16.7	49.2164	890	197.139	25.9	33.8
78.4951	21.8898	18.7	47.4755	1107	195.713	24.1	30.3
78.5661	30.3012	11.5	57.0465	1642	180.721	18.9	24.8
79.0221	27.9786	16.3	53.8648	936	191.49	25.2	32.4
79.4704	29.2794	12.4	57.7515	1995	184.256	20	25.6
81.1461	29.4186	7.3	59.5018	1203	172.033	14	19
82.1572	29.575	8.6	57.6035	870	164.729	15.2	20.1
83.9386	28.253	9.9	64.2207	3774	164.165	16.1	20.3
84	28	13.2	64.5827	2549	167.521	19.9	24.1
84.124	28.3949	8.8	60.1245	2813	161.85	15.1	19.4
85.2955	28.8534	-3.9	52.5046	339	157.237	3.1	9.5
85.3065	28.8483	-4.2	52.4512	338	157.219	2.8	9.2
85.9783	28.1511	-2.8	53.6374	607	157.029	3.9	9.7
85.9833	27.9873	7.5	59.5677	2445	157.52	13.7	18.3
85.9917	27.9788	3.3	59.7395	1425	157.538	9.4	14.2
88.7662	22.7492	20.3	67.09	1559	173.164	26.3	30
92.9	21.8	19.2	71.272	2858	162.562	23.4	25.9
95.7679	29.859	3.1	50.4293	946	153.317	10.8	17.5
96.9141	30.048	-2.1	45.9726	608	150.64	5.8	13.1
97.1688	31.1366	-1.1	42.0379	485	151.488	7.8	15.9
98.593	24.4237	13.7	69.2381	1557	151.58	19.8	23.9
98.7756	28.4822	2.9	50.8398	797	146.336	9.8	16
98.815	28.3781	1.3	51.1778	751	146.261	8.2	14.5
98.83	28.364	3	51.3008	822	146.232	9.8	16
98.832	28.364	3	51.3008	822	146.232	9.8	16
98.8322	28.3644	3	51.3008	822	146.232	9.8	16
98.856	28.354	5.7	51.456	979	146.198	12.7	18.8
98.9091	28.4805	0	50.933	675	146.172	7	13.5
98.9115	28.4861	0.6	50.933	694	146.172	7.6	14
99.2776	27.1758	7.2	56.772	1139	146.579	13.6	18.9
99.288	27.172	7.1	56.7034	1135	146.526	13.5	18.8
99.6962	27.8197	0.6	52.6475	805	144.394	7.4	13.4
99.783	7.7	24.9	74.5933	2091	147.544	26	26.9
99.7833	7.7	24.9	74.5933	2091	147.544	26	26.9
100.237	26.8103	6.3	56.691	979	145.66	12.4	17.6
100.532	13.9232	26.1	69.6273	1453	153.932	28.1	29.7
101.014	30.0315	2.5	49.0753	661	140.218	10.6	17.5
101.122	30.9766	0.5	47.6866	606	140.351	9.1	16.3
101.125	30.9795	0.4	47.6704	610	140.319	9	16.2
101.272	27.9264	6.9	52.9254	932	143.317	13.5	19
101.279	27.9286	7.6	52.8938	931	143.288	14.2	19.7
101.279	27.9286	7.6	52.8938	931	143.288	14.2	19.7
101.28	27.9288	7.6	52.8938	931	143.288	14.2	19.7
101.5	27.4228	5.9	54.0271	1007	144.521	12.4	17.8
101.507	29.0003	3	50.253	884	139.123	10	16
101.507	29.0003	3	50.253	884	139.123	10	16
102.064	31.4763	4.2	51.471	676	136.775	12.8	20
102.064	31.4763	4.2	51.471	676	136.775	12.8	20
102.064	31.476	4.2	51.471	676	136.775	12.8	20
102.206	31.9058	2.2	50.3879	744	136.991	10.5	17.5
102.206	31.9058	2.2	50.3879	744	136.991	10.5	17.5
102.207	31.9058	2.2	50.3879	744	136.991	10.5	17.5
102.22	38.4952	-7.2	47.7086	148	155.819	7.6	20.8
102.355	29.2222	8.8	57.1495	882	136.174	16.9	23.7
102.359	29.2278	10.9	57.1495	872	136.174	19.2	26.2
102.359	29.2279	10.9	57.1495	872	136.174	19.2	26.2
102.361	31.0005	3.4	51.9768	650	134.597	12	19.2
102.364	30.999	2.6	52.0307	659	134.558	11.1	18.3
102.465	25.5441	10.6	61.4086	874	148.049	16.8	21.6
102.818	24.898	9.5	64.3615	1008	147.755	15.7	20.5
102.833	24.8801	9.4	64.4881	1012	147.613	15.6	20.4
103.167	31.4365	3.2	55.5109	865	130.32	11.9	19.5
104.216	23.3863	11.7	73.8817	1036	136.399	18.2	23
105	35	-3.5	56.8231	543	141.731	7.7	18
105.235	28.3048	9	71.4791	1070	126.742	18.3	26.5
106	16	22.2	68.8427	1741	156.954	25.2	27.5
106.749	25.4211	11.4	72.2884	1201	127.541	19.9	26.9
108.072	26.3751	6.5	71.9058	1234	123.245	16.1	24.4
113.848	22.7647	15.5	72.7965	1824	143.364	22.7	28.5
121.498	24.7396	12.3	76.4539	3102	141.235	17.7	22.4
138	36	-1.8	69.3919	1441	122.834	9.4	20.4

## Sheet: Dioscorea gracillima
Y	X	T-cold	Humidity	Precipitation	Radiation	T-aver	T-warm
105	35	-3.5	56.8231	543	141.731	7.7	18
109.952	27.5914	5.8	72.2497	1332	127.457	16.3	26.1
112.54	26.8578	7.1	73.7653	1389	134.045	18.3	28.7
113.001	25.7643	8.1	72.0651	1459	133.528	18.7	28.5
113.154	29.326	5.4	74.6628	1321	140.732	17	27.8
114.301	25.6773	8.9	70.5306	1549	135.327	18.9	27.8
114.794	28.4018	6.7	72.5395	1379	140.667	17.8	28
114.871	26.8408	7.7	71.4773	1474	137.586	18.3	28.1
115.132	29.1585	5.4	72.1959	1362	143.073	16.4	26.8
115.338	28.8522	6.1	72.0629	1107	142.563	17.1	27.5
115.372	25.1284	10.3	71.118	1637	136.848	19.5	27.4
115.457	27.3218	7.8	71.818	1457	138.874	18.7	28.7
115.989	29.6718	5.8	72.257	1522	144.75	17.2	28
116.024	29.5685	2.5	72.2163	1853	144.587	12.9	22.7
116.024	29.6347	5	72.238	1684	144.682	16.3	27
116.029	29.6854	5.7	72.2654	1512	144.755	17.1	28
117.053	27.7064	7.9	72.6934	1778	138.448	18.3	27.7
117.144	29.2345	6.7	72.0847	1723	143.067	17.8	28
117.154	29.2719	6.7	72.0854	1728	143.119	17.7	28
117.204	29.3545	6.5	72.1164	1713	143.157	17.7	28
117.373	29.5348	5.5	72.3014	1737	143.152	16.5	26.7
117.85	29.2427	6.2	72.8625	1736	142.066	17.3	27.6
117.862	29.248	6.1	72.8766	1739	142.057	17.2	27.5
118.326	29.7273	4.9	73.2301	1662	142.486	16.3	26.7
118.346	29.6986	4.9	73.2601	1670	142.347	16.2	26.7
118.388	29.1319	5.8	73.5399	1729	140.818	16.8	27
118.416	29.138	5.9	73.5562	1712	140.818	17	27.1
118.423	29.8537	4.6	73.291	1637	142.425	15.9	26.4
118.495	28.8995	6.1	73.6868	1729	140.224	17.1	27.1
118.876	29.5782	5.5	73.8732	1566	141.006	16.8	27.3
119.077	29.6204	4.7	73.9772	1579	140.841	15.8	26.2
119.122	28.0777	7.7	73.8703	1730	136.521	17.9	27.3
119.26	29.4777	5.7	74.1269	1508	140.488	16.9	27.3
119.272	28.5983	6.9	74.1363	1568	137.884	17.6	27.4
119.276	28.592	6.8	74.1332	1570	137.879	17.5	27.3
119.337	29.4896	6	74.1359	1477	140.387	17.2	27.7
119.442	29.1929	6.7	74.3729	1454	139.712	17.7	28.1
119.569	28.1176	8.2	74.372	1572	136.153	18.3	27.8
119.569	30.6232	4.9	73.5266	1285	142.851	16.3	27.1
119.573	28.1158	8.2	74.3752	1571	136.147	18.4	27.9
119.578	29.8433	5.7	74.0285	1418	140.581	17	27.7
119.628	27.9641	7.8	74.3583	1650	135.666	17.7	26.9
119.661	29.7929	5.9	74.0783	1411	140.314	17.1	27.7
119.665	29.1729	6.1	74.4523	1458	139.046	17	27.3
119.687	30.2434	5	73.8297	1389	141.581	16.2	26.9
119.695	27.5525	7.1	74.3913	1794	135.247	16.2	24.8
119.739	28.786	5.9	74.5395	1530	137.812	16.4	26.4
119.816	28.8927	7.1	74.5922	1424	137.992	17.9	28.1
119.892	29.4528	6.2	74.3819	1414	139.251	17.3	27.8
119.915	30.0273	4.7	74.0923	1443	140.799	15.8	26.4
119.916	28.4518	8.1	74.8359	1431	136.6	18.6	28.4
119.921	28.4844	7.1	74.8083	1507	136.721	17.4	27.2
120.083	27.7868	9	75.1069	1637	135.454	18.6	27.7
120.088	28.6704	6.9	74.9056	1495	136.854	17.4	27.2
120.092	28.6584	7.3	74.9125	1477	136.829	17.7	27.6
120.179	29.2646	4.7	74.6261	1543	138.306	15.4	25.5
120.289	28.1397	8.7	75.4783	1603	135.668	18.6	28
120.566	27.6619	9.4	76.2484	1592	135.766	18.6	27.5
120.651	27.799	9.2	76.4252	1638	135.813	18.5	27.7
120.682	28.1506	8.7	76.2491	1677	135.66	18.4	27.8
120.729	28.847	7.4	75.2842	1513	136.818	17.6	27.5
120.904	29.4998	6.2	74.6582	1359	138.612	17	27.3
120.967	29.3873	3.5	74.7904	1650	138.332	13.8	23.6
121.024	29.1597	6.7	75.1159	1485	137.767	17	27
121.136	28.864	7.5	75.5806	1541	137.298	17.6	27.2
121.341	28.3686	7.4	76.4209	1620	136.69	16.8	26
121.456	29.2833	6.3	75.2596	1523	138.253	16.5	26.3
127.816	41.756	-18.7	59.0966	898	139.586	-2	13.2
133.203	33.5351	2.8	68.7328	2216	139.166	12.5	22.3
133.287	33.5009	7.1	68.1279	2199	139.519	16.5	26
133.335	35.0353	1	71.4222	1743	131.141	11.6	22.5
133.337	34.9303	1.7	70.8348	1628	132.771	12.3	23.3
133.425	33.496	7.6	67.5115	2367	139.411	16.9	26.3
133.497	34.9817	1.3	70.9202	1660	132.198	11.9	22.8
133.542	34.9236	1.6	70.46	1605	133.35	12.2	23.2
133.564	35.1694	0.8	71.6956	1787	129.781	11.3	22.1
133.579	35.1895	0.7	71.9201	1804	129.308	11.2	21.9
133.584	35.0592	1.1	71.4151	1708	130.737	11.7	22.6
133.589	34.7804	4.1	69.4894	1336	135.665	14.4	25.2
133.594	33.5875	7.2	66.9854	2466	139.08	16.6	26
133.631	35.2203	0.2	72.0294	1841	128.891	10.7	21.5
133.739	35.1869	2.3	71.8158	1691	128.774	12.7	23.5
133.76	35.305	0.7	72.0189	1845	127.877	11.1	21.8
133.902	34.865	4.4	69.8181	1364	134.288	14.7	25.5
133.921	35.121	3.1	71.2902	1595	130.332	13.5	24.1
133.96	35.1219	2.9	71.3693	1611	130.141	13.2	23.9
134.003	35.0306	3.2	70.803	1534	131.466	13.6	24.3
134.027	34.804	4.6	68.7702	1332	135.551	14.9	25.5
134.041	34.7467	4.5	68.2644	1316	136.223	14.7	25.3
134.101	35.0894	3.6	71.1003	1562	130.13	13.9	24.6
134.105	35.2317	1.4	72.5545	1769	127.571	11.8	22.6
134.219	35.1073	2.5	71.2257	1643	129.068	12.9	23.6
134.268	34.8667	3.5	69.7603	1460	134.657	13.8	24.4
134.318	34.9514	3.3	70.0804	1523	133.254	13.6	24.2
134.324	35.1058	3.3	71.41	1612	129.195	13.6	24.2
134.533	34.8	5.2	68.3667	1363	135.718	15.2	25.8
134.701	35.4847	3.3	72.5364	1941	126.75	13.5	24.2
134.717	35.3847	3.9	72.3031	1851	126.159	14.2	24.9
135	35.0167	4.7	68.9634	1511	131.653	14.8	25.3
135	35	4.8	68.7704	1487	132.066	14.9	25.5
135.067	35.0167	2.2	68.8647	1695	131.636	12.5	23.2
135.149	34.9814	3.6	68.2754	1592	132.793	13.7	24.3
135.951	34.4916	3.8	69.7462	2019	133.664	13.8	24
135.963	34.599	2.9	69.3971	1937	133.551	13	23.3
136.109	34.0552	3	71.0453	2821	134.837	12.5	22.1
136.495	35.0697	4.6	69.6692	1723	131.65	14.6	25
136.8	36.8	1.9	71.9191	2382	121.228	12.3	23
137.185	35.377	3.7	66.9359	1987	132.728	14.4	25
137.453	34.7517	5.9	66.7368	1901	139.933	15.6	25.4
138	36	-1.8	69.3919	1441	122.834	9.4	20.4
138.038	35.5521	0.6	69.6503	1638	125.505	11.3	21.9
138.08	36.0786	-0.3	69.5402	1261	123.542	10.9	22
138.083	36.0686	-0.2	69.537	1262	123.536	11	22.1
138.194	36.6486	0.9	69.0695	1182	121.881	12.5	23.9
138.263	35.9136	-1.8	69.6318	1431	123.901	9.3	20.1
138.33	36.0334	-7.9	69.9957	2077	124.711	3.1	14
138.555	36.1212	-3.7	69.9638	1508	126.496	7.3	18.1
138.61	35.4879	0	67.2978	1665	128.391	10.3	20.6
138.809	35.5493	-2	68.0431	1812	128.35	8.4	18.7
138.875	35.4264	-0.7	68.187	1855	130.154	9.4	19.6
138.879	36.73	-0.6	69.5017	1572	122.176	10.3	21.3
138.928	35.507	-0.7	67.8086	1784	129.455	9.5	19.7
138.95	35.6217	2.7	67.6227	1475	128.795	13	23.4
138.982	36.0293	2.4	67.0754	1240	128.296	13	23.6
138.984	36.7436	0.4	69.4123	1657	121.841	11.3	22.2
139.003	36.0212	2.7	66.9528	1269	128.371	13.2	23.7
139.046	36.4544	3.5	65.0546	1290	125.944	13.8	24.2
139.084	36.0085	3.1	66.268	1324	128.814	13.4	23.8
139.092	36.0805	3.5	65.5469	1292	128.771	13.7	24.1
139.104	35.9891	2.9	66.472	1339	128.856	13.2	23.7
139.107	35.2324	5.8	67.5316	1826	131.304	14.9	24.3
139.118	35.5498	2.9	66.8801	1603	130.07	12.9	23.1
139.133	35.95	-1.2	66.7083	1512	128.938	9.9	20.9
139.141	35.5907	3.3	66.6745	1545	130.085	13.3	23.5
139.153	35.5491	2.1	66.6716	1653	130.228	12.3	22.5
139.166	35.5324	-0.1	66.4965	1812	130.449	10.1	20.3
139.166	35.6491	1.5	66.4399	1575	130.02	11.9	22.3
139.166	35.5491	1.4	66.4715	1698	130.4	11.6	21.7
139.166	35.5407	-0.3	66.4831	1812	130.423	9.9	20.1
139.173	36.5494	-4.7	67.4519	1989	123.61	5.8	16.5
139.191	35.5741	3.4	66.1655	1567	130.385	13.3	23.4
139.191	35.5907	1.7	66.1582	1637	130.364	11.9	22.1
139.206	36.1093	4	64.5601	1298	129.397	14.1	24.4
139.227	36.0787	3.7	64.511	1321	129.502	13.9	24.2
139.228	35.5324	3.8	66.0057	1583	130.603	13.6	23.5
139.228	35.5907	4.1	65.8555	1524	130.519	13.9	24
139.251	36.4733	2.5	65.7698	1397	125.957	12.9	23.4
139.253	35.5824	3.7	65.8175	1554	130.536	13.6	23.6
139.262	36.0569	4.1	64.4922	1330	129.513	14.1	24.3
139.266	35.5991	3.8	65.7976	1537	130.547	13.7	23.7
139.266	35.5158	2.5	65.8676	1688	130.777	12.5	22.5
139.278	35.5991	4.1	65.7502	1523	130.557	14	23.9
139.278	35.5824	3.9	65.784	1544	130.56	13.7	23.7
139.311	36.0361	4.4	64.4492	1342	129.472	14.3	24.5
139.328	35.5074	5.2	65.4847	1511	131.008	14.8	24.6
139.33	36.022	4.4	64.3193	1354	129.438	14.3	24.5
139.353	35.7652	4.3	64.681	1488	130.288	14.1	24.1
139.367	35.9896	4.4	64.188	1383	129.461	14.3	24.4
139.378	35.5491	4.7	64.7207	1505	131.073	14.5	24.4
139.403	35.4824	5.1	65.0024	1497	131.45	14.8	24.5
139.403	35.5491	4.8	64.5048	1499	131.097	14.5	24.4
139.428	35.5491	4.8	64.4197	1496	131.141	14.5	24.3
139.5	35.5	5.3	64.6661	1498	131.673	14.8	24.5
139.516	35.5738	5.5	64.1911	1476	131.495	15.1	24.9
139.528	35.4991	5.5	64.5618	1508	131.78	15	24.6
139.528	35.6407	5.4	63.986	1470	131.233	15.1	24.9
139.563	36.0053	4.7	63.8852	1366	128.985	14.7	24.8
139.591	35.4574	5.9	64.8806	1546	132.435	15.2	24.8
139.645	35.8617	5.2	63.7821	1414	130.226	15	24.9
139.661	36.3984	3.3	65.7888	1375	125.701	13.7	24.1
139.663	36.3851	3.3	65.621	1370	125.954	13.7	24.2
140.3	37.5	0.6	68.8838	1232	121.1	11.5	22.7
140.34	38.2554	0.4	69.3351	1307	117.63	11.7	23.1
140.5	36.5	4.5	69.4581	1408	128.011	13.9	23.6
141.634	42.8351	-5.6	70.8045	1055	116.73	7	19.2

## Sheet: Dioscorea nipponica
Y	X	T-cold	Humidity	Precipitation	Radiation	T-aver	T-warm
99.2788	27.1738	6.8	56.772	1126	146.579	13.2	18.6
101.507	29.0003	3	50.253	884	139.123	10	16
101.959	36.8442	-6.9	47.5456	425	150.449	4.6	14.8
102	25	13.2	63.4908	826	149.828	19.2	23.7
102.222	31.8991	2.2	50.4567	747	136.932	10.4	17.4
102.488	35.8418	-4.5	48.6006	424	147.405	7.8	18.3
102.525	35.1993	-8.1	47.607	558	145.519	2.3	11.4
102.541	27.3764	10.5	55.8326	928	141.901	17.7	23.3
102.546	30.9119	-9.6	52.6	1077	133.284	-1.7	5.6
102.958	33.5803	-8.1	50.5044	662	139.559	1.7	9.9
102.962	33.5759	-8.1	50.5211	662	139.543	1.7	9.9
103.168	31.4294	2.2	55.5109	855	130.32	10.7	18.1
103.249	36.7258	-6.5	48.6553	345	149.896	6	17.3
103.267	31.084	0.8	59.1532	946	128.361	9.2	16.6
103.593	31.4717	2.9	59.0697	928	126.592	11.7	19.4
103.599	32.6379	-1.2	53.6942	726	133.106	7.3	14.7
103.599	32.638	-1.2	53.6942	726	133.106	7.3	14.7
103.616	32.6513	-2.9	53.6079	761	133.122	5.6	13.2
103.853	31.6811	2.8	59.9254	908	126.125	11.5	19.3
103.853	31.6811	2.8	59.9254	908	126.125	11.5	19.3
103.857	31.6772	2.8	59.8828	908	126.02	11.5	19.3
103.941	36.3313	-4.6	49.7475	295	149.075	8.8	20.7
104.101	35.8432	-5.1	50.7424	388	146.79	7.3	18.2
104.393	34.0473	0.3	56.7971	561	137.749	10.7	20
104.681	32.9385	4.3	63.1155	612	130.783	14.1	23
105	35	-3.5	56.8231	543	141.731	7.7	18
106.407	33.9643	1.2	65.942	693	135.889	12.5	23
106.842	32.3259	4	72.6868	1025	128.17	14.2	23.7
107.283	29.5367	6.4	74.2239	1185	122.728	16	25.1
107.991	33.5244	1.2	66.6848	815	137.095	12.3	23.1
108.012	35.8159	-3.1	58.0494	537	149.141	9.5	21.1
108.629	31.824	2.7	69.3782	1227	132.273	12.5	21.9
108.629	31.8241	2.7	69.3782	1227	132.273	12.5	21.9
109.343	36.2725	-2.9	55.7312	532	153.158	10.5	22.6
109.483	36.5852	-3.7	54.7986	535	154.63	9.7	21.7
109.504	18.252	22	75.7937	1315	147.656	25.9	28.8
109.57	31.3986	7.2	69.5163	938	133.853	17.9	27.9
109.63	31.3701	4.1	69.338	1113	133.888	14.2	23.9
109.842	40.6742	-10.3	49.4331	305	165.422	6.4	21.3
109.879	31.1141	6.8	69.4821	963	133.91	17.4	27.3
109.957	28.6147	5.4	71.93	1422	128.621	16	25.9
110.348	31.0353	5.4	68.7795	947	135.009	15.9	25.8
110.516	24.1861	11.4	72.8936	1651	129.561	20.4	27.8
110.68	31.7365	2.4	66.6141	987	137.705	13.1	23.3
110.747	31.3482	5.5	67.5418	889	136.963	16.5	26.9
110.858	21.65	16.6	76.8119	1681	135.294	23.3	28.5
110.858	21.6539	16.6	76.8119	1682	135.294	23.3	28.6
111.131	38.4644	-7.6	50.8214	485	160.134	8.1	21.8
111.277	30.6775	6.4	68.8973	1137	137.117	17.4	27.6
111.317	26.4667	6.1	73.1197	1423	130.446	16.7	26.5
111.808	40.8183	-9.9	49.6571	383	162.381	6.5	20.9
112.487	32.9894	3.1	64.8123	801	145.188	15.2	26.6
112.507	40.5224	-10.2	49.7117	391	161.268	5.4	19.3
113.054	34.4461	0.5	60.0265	687	148.674	13.2	25
114.01	41.9046	-13.6	51.8176	327	162.391	3.1	17.9
114.092	32.1525	3.2	68.4136	1091	146.084	15.3	26.5
114.413	29.0101	4.7	72.805	1604	141.513	15.6	25.7
114.437	28.1034	6.7	73.0199	1524	139.217	17.7	28
114.618	27.3953	7.4	72.3426	1500	138.291	18.3	28.4
115.002	27.149	8	71.8389	1461	138.313	18.8	28.8
115.402	31.7936	3.9	69.4906	1163	146.751	15.8	27
115.48	39.3477	-2.5	55.1875	555	156.419	12.5	25.9
115.856	32.8795	3.5	66.8672	882	148.764	15.7	27.3
116.019	29.6507	5.5	72.2452	1606	144.708	16.9	27.7
116.333	31.3928	4.2	70.0497	1350	146.531	15.7	26.7
116.831	40.3812	-3.9	54.3786	530	155.701	11.2	24.7
117.089	36.2098	-1.1	55.668	740	155.723	12.5	24.8
117.394	40.058	-3.9	55.0568	564	155.823	11.3	24.8
117.532	43.2634	-13.8	54.5486	376	157.599	3.2	18.4
117.667	35.4917	0.2	59.5027	744	153.837	13.7	26
117.709	28.3152	8	72.9184	1781	139.762	18.5	28.1
117.753	41.9453	-10.9	53.9387	430	155.58	5.2	19.5
117.78	35.8846	-0.5	58.1538	735	154.543	13.2	25.6
117.862	29.248	6.1	72.8766	1739	142.057	17.2	27.5
117.941	40.2045	-4.5	55.4426	599	155.69	10.9	24.4
117.952	35.7205	-0.5	59.2129	763	154.143	12.9	25.2
117.963	40.9529	-7	54.5885	538	155.065	9.1	23.2
117.986	35.2463	0.4	61.2892	793	153.191	13.7	25.8
118.192	39.6347	-4	56.1304	633	156.323	10.9	24.1
119.366	30.196	4.8	73.6528	1408	141.627	16.1	26.7
119.564	29.2708	5.9	74.3714	1477	139.347	16.9	27.2
119.569	30.6232	4.9	73.5266	1285	142.851	16.3	27.1
119.578	29.8433	5.7	74.0285	1418	140.581	17	27.7
120.017	30.362	5.5	73.9104	1353	141.658	16.7	27.4
120.59	44.4855	-12	57.139	406	152.988	5.1	21
121.118	28.8489	7.5	75.5911	1545	137.271	17.5	27.2
121.605	24.8456	14.4	76.6928	3338	141.371	20.1	25.3
121.624	38.9	-2.5	61.2248	629	155.216	10.9	22.7
123.018	41.1093	-8.4	59.1751	738	153.613	8	22.7
123.584	41.7328	-8.7	58.6091	732	152.459	8.4	23.6
123.672	41.4809	-9	58.7833	784	152.764	7.9	22.9
123.727	42.2184	-9.5	58.2953	670	151.396	8.1	23.6
124.278	39.9926	-6.1	62.3869	949	155.067	8.9	22.3
124.979	42.9258	-13	58.2427	704	148.548	5.5	21.7
125.049	41.7343	-11.9	58.7736	893	150.51	5.9	21.4
125.284	43.348	-13.8	58.3881	669	147.098	5	21.6
125.324	43.8171	-14	58.5555	625	146.007	5	21.7
125.379	41.2633	-10.5	59.7605	971	151.09	6.6	21.6
125.518	42.6714	-13.9	58.3832	771	148.458	4.8	21.1
125.637	43.5293	-14.3	58.5102	672	146.181	4.9	21.6
125.732	42.5269	-14	58.5165	785	148.422	4.9	21.1
125.734	42.2903	-13.8	58.5576	817	149.01	4.9	21
125.84	44.1517	-14.7	58.6156	618	144.792	4.7	21.6
125.864	42.6406	-14.2	58.5187	774	148.049	4.8	21.2
125.917	41.7325	-13.4	59.099	882	148.975	4.8	20.4
125.93	41.7298	-13.2	59.0978	877	148.965	5	20.6
126.043	42.9258	-14.7	58.4465	753	147.097	4.5	21
126.06	42.9463	-14.8	58.445	756	147.054	4.5	21
126.184	41.1358	-10.6	60.0104	943	149.363	6.8	21.9
126.203	41.1064	-11	60.0975	953	149.265	6.4	21.4
126.424	41.941	-14.7	58.8683	854	147.588	4.2	20.1
126.488	43.6707	-15.3	58.4555	695	144.516	4.2	21
126.498	43.6718	-15	58.4603	688	144.488	4.4	21.2
126.532	45.7935	-17.1	59.4441	554	140.902	3.5	21.5
126.746	42.9721	-15	58.4721	742	145.093	4.5	21
126.792	42.3834	-15.8	58.5007	807	145.556	3.4	19.6
126.9	38.4	-4.9	63.9739	1366	151.726	9.3	22.1
126.977	44.4035	-16.2	58.7406	654	142.571	3.5	20.5
126.978	37.5665	-1.6	65.5687	1374	152.453	11.9	24.3
127	34.8	1.6	69.497	1472	152.045	13.1	24
127	40	-11.5	61.1755	1117	147.108	3.9	17.8
127.2	35.8	0.4	69.2913	1279	150.118	12.8	24.6
127.345	43.7237	-15.2	58.4928	668	142.137	3.9	20.4
127.44	42.2194	-16	58.5755	766	143.689	2.5	18.5
127.46	42.2346	-16	58.5811	760	143.645	2.5	18.5
127.5	37	-2.4	67.3067	1241	152.789	11.3	24
127.845	36.4968	-2.6	65.9988	1242	152.955	10.4	22.4
128.184	41.4271	-15	59.6594	699	136.57	2.4	17.6
128.196	41.4273	-14.6	59.6409	688	136.337	3	18.3
128.2	35.2	1.2	66.1671	1511	154.112	12.7	23.4
128.209	43.3884	-14.8	58.503	637	140.342	3	18.7
128.222	43.3816	-14.7	58.512	636	140.321	3.1	18.8
128.5	38.2	-1	64.8858	1274	148.282	10.8	21.6
128.514	42.7865	-15.9	58.798	685	139.279	1.2	16.6
128.514	42.7865	-15.9	58.798	685	139.279	1.2	16.6
128.754	45.969	-18.1	60.107	608	133.64	2.7	20.6
128.8	36.3	-1.3	63.4255	1050	153.785	11.3	22.9
128.832	47.7313	-19.9	60.5316	643	128.834	1.1	19.1
128.833	42.333	-14.7	59.4085	697	137.845	1.5	16.2
128.859	47.7273	-20.3	60.526	655	128.735	0.6	18.6
128.886	43.1078	-13.2	58.7831	571	138.614	4.3	19.8
128.888	43.1115	-13.3	58.7871	575	138.594	4.1	19.6
128.889	36.4919	-1.3	63.6669	1092	154.055	11	22.4
128.993	42.5474	-12.1	59.1845	597	137.947	4.4	19.1
129	36	0.5	62.8452	1045	153.989	12.4	23.4
129.3	35.4	3.4	64.186	1299	154.07	13.8	23.9
129.557	46.3256	-17.2	60.7652	575	129.936	3.1	20.6
129.653	44.5386	-14.5	60.0028	543	134.343	4.4	20.7
129.775	43.3042	-12.7	59.9923	545	136.583	4.7	20.3
130.302	46.7938	-16.8	61.5349	550	126.392	3.1	20.6
130.389	42.8506	-9.7	62.1907	600	135.952	5.9	20.4
130.555	33.0296	6	69.5639	1890	137.062	16	26.1
130.762	33.25	3.9	71.8314	2135	136.525	14	24.1
130.94	45.2764	-14.3	62.0868	540	131.984	4.1	20.3
131.204	42.598	-8.4	64.7436	727	133.346	5.8	18.9
132.006	43.1737	-10.7	67.2179	747	129.09	4.8	18.3
132.942	45.7585	-15.9	63.889	572	126.733	3.5	20
133.278	36.1873	5	71.6385	1829	129.651	14.2	24.1
133.86	43.175	-9.4	66.566	782	125.98	5.2	18.2
134	35	2.4	70.5832	1565	132.101	12.9	23.6
134.397	33.8403	4.7	69.2037	2036	140.25	14.1	23.6
135	45.0526	-16.3	63.6701	823	125.387	0.3	14.5
135.054	48.2866	-19.1	64.7855	705	116.302	1.1	18.6
136.626	35.967	1.2	74.074	2395	120.085	12.3	23.4
137.557	34.9237	5.7	66.4436	1923	136.991	15.6	25.5
137.804	36.5513	-2.2	71.2103	1393	120.872	9.2	20.4
137.854	36.5478	-1.7	70.0541	1328	121.15	9.6	20.9
138	36	-1.8	69.3919	1441	122.834	9.4	20.4
138.08	36.0786	-0.3	69.5402	1261	123.542	10.9	22
138.118	35.98	-2.8	69.5017	1512	123.412	8.3	19.2
138.127	36.8135	-8	70.3587	1939	121.246	3	14.2
138.159	35.9956	-0.5	69.6891	1313	123.701	10.7	21.7
138.194	36.6486	0.9	69.0695	1182	121.881	12.5	23.9
138.218	36.8438	-1.2	69.6553	1386	121.3	10.1	21.4
138.336	35.6375	-5.8	68.5587	2076	125.357	4.8	15.4
138.442	35.4734	4.4	67.0395	1531	127.372	14.7	25
138.464	36.05	-2.9	70.0925	1429	125.489	8.1	18.9
138.523	36.4058	-11.3	70.3104	2349	125.049	-0.3	10.7
138.529	36.4658	-3.8	70.409	1450	124.45	7.2	18.2
138.568	35.6623	3.7	67.1857	1234	126.737	14.4	25
138.597	36.3483	-2.4	70.0175	1272	125.852	8.7	19.7
138.644	36.515	-4.8	69.9844	1639	124.312	6.2	17.2
138.669	35.9618	-3.7	69.5486	1632	126.571	7.1	17.9
138.687	35.6934	3	68.1686	1276	126.684	13.7	24.3
138.699	35.712	2.6	68.3816	1279	126.436	13.3	23.9
138.715	35.8228	-6.1	68.9631	2050	126.419	4.5	15.1
138.887	36.4739	-3.2	67.0803	1577	125.569	7.7	18.7
138.889	36.7256	-0.3	69.4632	1579	122.19	10.7	21.7
138.931	36.8333	-7.3	69.6267	2072	121.774	3.4	14.4
138.967	36.8833	-6.4	69.8314	2018	121.437	4.3	15.3
138.982	36.0293	2.4	67.0754	1240	128.296	13	23.6
138.998	36.5919	-3.1	67.7912	1695	123.511	7.8	18.7
139	37.5	1.5	69.2247	2118	119.885	12.6	24
139.003	36.0212	2.7	66.9528	1269	128.371	13.2	23.7
139.036	37.9162	3.1	69.4856	1866	118.667	13.5	24.5
139.084	36.0085	3.1	66.268	1324	128.814	13.4	23.8
139.136	37.3976	-5.4	69.5615	2000	119.4	5.5	16.6
139.172	36.5461	-4.7	67.4519	1989	123.61	5.8	16.5
139.251	36.4733	2.5	65.7698	1397	125.957	12.9	23.4
139.458	38.2126	2.1	69.705	2163	116.527	12.7	23.9
139.71	35.8416	5.4	63.8444	1415	130.511	15.1	25
139.73	35.5528	6.4	63.7084	1488	131.913	15.7	25.2
139.781	38.2768	-1.2	69.8007	1885	114.783	10.1	21.8
140	37	0.6	68.8148	1444	122.369	11.2	21.9
140.012	37.5641	-1	69.8431	1352	118.973	10.4	22
140.04	37.652	-3.3	69.7115	1619	118.738	7.9	19.3
140.475	37.7608	2.3	67.9229	1193	120.869	12.9	23.6
140.5	36.5	4.5	69.4581	1408	128.011	13.9	23.6
140.5	40	-4.5	69.307	1670	113.894	7.1	18.9
140.788	38.961	-7.9	68.854	1852	117.934	3.2	14.7
141	40.8	-2.7	70.1388	1342	118.056	8.3	19.4
141.634	42.8351	-5.6	70.8045	1055	116.73	7	19.2

## Sheet: Dioscorea panthaica prain bu
Y	X	T-cold	Humidity	Precipitation	Radiation	T-aver	T-warm
98.6527	27.965	9.9	54.2542	1562	147.112	16.7	22.2
98.666	27.741	10	55.6053	1620	147.397	16.7	22.1
98.8605	26.9006	12.5	58.3474	1743	147.299	19	23.9
99.07	26.05	7.9	61.008	1255	147.925	14.1	19.1
99.2593	24.0184	11.8	66.4233	1307	152.063	17.6	21.8
99.4134	26.4494	7.2	58.4418	1140	146.907	13.3	18.4
99.4167	26.4536	7.3	58.4418	1139	146.907	13.5	18.6
99.66	26.5	4.3	57.9063	1053	146.496	10.3	15.5
99.6944	27.8154	0.7	52.6433	807	144.427	7.4	13.4
99.8982	26.536	8.3	57.9665	1030	146.402	14.4	19.5
99.9237	24.5762	11.6	64.2391	1055	150.541	17.5	21.9
100.176	26.5602	8.4	57.5284	993	146.69	14.5	19.6
100.176	26.5602	8.4	57.5284	993	146.69	14.5	19.6
100.211	26.8482	7.3	56.4944	973	145.564	13.4	18.6
100.23	26.8761	7.1	56.3577	970	145.493	13.3	18.5
100.233	26.8469	7.3	56.4515	974	145.567	13.4	18.6
100.275	25.5896	9.1	61.3194	1028	149.488	14.9	19.8
100.453	21.9574	15.1	66.8043	1483	154.77	19.9	23.2
100.751	26.6842	8.7	57.0536	959	146.774	14.8	19.9
100.764	26.6807	8.4	57.0252	966	146.779	14.5	19.6
100.841	27.2839	7.5	54.3899	944	144.844	13.8	19.1
101.271	27.9266	6.9	52.9254	932	143.317	13.5	19
101.279	27.9286	7.6	52.8938	931	143.288	14.2	19.7
101.494	28.9991	0.2	50.2192	905	139.212	7.4	13.6
101.498	28.9985	0.2	50.2359	905	139.167	7.4	13.6
101.502	27.4176	6	54.0344	1007	144.534	12.5	17.9
101.507	29	2.9	50.253	887	139.123	9.8	15.8
101.507	29.0003	3	50.253	884	139.123	10	16
101.646	24.692	9.9	64.3614	1000	150.13	15.7	20.2
101.711	26.5979	13.3	58.5961	865	147.846	20	25
101.847	26.6803	13.4	58.0594	862	147.422	20.3	25.5
101.855	26.6832	13.4	58.0658	864	147.391	20.2	25.4
101.958	29.9926	-0.8	51.2888	835	136.249	7.3	14.3
101.965	30.0553	0.4	51.3706	792	136.282	8.6	15.8
101.965	30.0553	0.4	51.3706	792	136.282	8.6	15.8
101.967	29.9906	-1.7	51.357	882	136.221	6.2	13.2
102	25	13.2	63.4908	826	149.828	19.2	23.7
102.221	29.913	5	56.397	891	135.301	13.4	20.6
102.235	29.9141	6.6	56.5456	922	135.3	15	22.4
102.235	29.9151	6.6	56.5456	922	135.3	15	22.4
102.235	29.9142	6.6	56.5456	922	135.3	15	22.4
102.236	26.6549	9	57.4619	1111	146.144	15.9	21.5
102.245	26.6553	9	57.4623	1113	146.133	15.9	21.5
102.251	27.906	11.1	54.1094	1000	141.981	17.9	23.3
102.255	27.8986	11.2	54.1199	1000	141.971	18	23.4
102.257	27.8928	11.2	54.1318	1000	141.965	18	23.4
102.317	27.6892	5.6	54.5406	1055	142.312	12.3	17.9
102.354	29.2204	8.8	56.9548	882	136.232	16.9	23.7
102.395	24.1649	11.8	66.8166	994	147.535	17.6	22.2
102.49	25.2207	11	62.4148	897	148.893	17.2	21.9
102.508	28.6398	7.6	55.1554	953	137.54	15.1	21.5
102.538	27.3735	10.1	55.8326	941	141.901	17.3	22.9
102.54	27.3761	10.5	55.8326	928	141.901	17.7	23.3
102.54	27.3762	10.5	55.8326	928	141.901	17.7	23.3
102.593	25.8696	7.5	60.0964	964	146.642	13.8	18.9
102.634	29.354	10.1	58.9683	885	134.513	18.4	25.8
102.646	29.3434	10	58.9269	882	134.483	18.4	25.7
102.678	29.3517	10.5	58.9031	882	134.364	18.9	26.2
102.693	29.6522	4.8	59.9589	1039	133.11	13	20.3
102.7	25.0125	9.4	63.6342	999	148.229	15.6	20.3
102.752	27.066	11.2	57.661	841	142.105	18.6	24.4
102.758	30.0675	8.2	63.5437	1427	131.699	17.3	25.3
102.758	30.0667	8.2	63.5437	1427	131.699	17.3	25.3
102.76	27.0664	10.8	57.663	848	142.106	18.3	24
102.766	28.9719	8.9	58.2984	899	135.569	17	24
102.772	28.9661	9.3	58.3383	891	135.611	17.5	24.5
102.772	28.9661	9.3	58.3383	891	135.611	17.5	24.5
102.807	27.7114	4.5	55.8529	1033	139.569	11.5	17.5
102.807	27.7114	4.5	55.8529	1033	139.569	11.5	17.5
102.815	30.3681	7	61.0016	1283	130.902	16.1	24.1
102.82	23.6303	14.4	70.0853	995	143.739	20	24.2
102.834	24.8718	9.4	64.5095	1013	147.618	15.6	20.4
102.86	24.8795	9.4	64.4764	1012	147.379	15.6	20.4
103.003	29.9777	8	65.3873	1715	129.731	17.3	25.6
103.004	25.2754	8.7	63.3486	978	146.455	15	19.9
103.037	25.3386	9.1	63.062	954	146.026	15.4	20.4
103.132	28.3286	4.6	57.4351	1003	136.521	12.3	18.8
103.132	28.3286	4.6	57.4351	1003	136.521	12.3	18.8
103.172	26.0835	11.8	60.8027	727	143.113	18.9	24.3
103.244	27.6956	7.7	58.6643	829	137.875	15.8	22.2
103.249	27.6968	7.7	58.5856	829	137.848	15.8	22.2
103.249	27.6969	7.7	58.5856	829	137.848	15.8	22.2
103.365	23.3962	14.2	72.3768	895	139.559	19.7	23.8
103.552	28.8369	7.6	64.2478	1111	131.595	16.4	24.1
103.572	28.2627	5.8	62.0109	889	133.865	14.5	21.7
103.572	28.2627	5.8	62.0109	889	133.865	14.5	21.7
103.656	28.3513	4.9	62.2882	893	133.228	13.4	20.6
103.682	22.9782	10.8	75.6569	1589	138.95	16.9	21.5
103.88	27.7445	6.3	62.9272	836	134.36	15	22.1
104.279	26.8562	4.3	63.2501	936	134.355	11.6	17.8
104.344	28.824	8.8	70.0538	1153	128.035	17.8	26
104.505	28.1669	8.8	68.6465	1031	130.04	17.8	25.8
104.505	28.1639	8.7	68.6465	1028	130.04	17.7	25.7
104.581	28.1147	7.8	68.6987	1013	129.894	16.9	24.8
104.581	28.1148	7.8	68.6987	1013	129.894	16.9	24.8
105	35	-3.5	56.8231	543	141.731	7.7	18
105.186	25.4352	8.2	69.8829	1312	133.563	16.2	22.5
106.406	23.1338	12.5	74.3809	1472	135.271	19.8	25.4
106.596	26.6388	6.4	71.6501	1199	123.246	15.6	23.7
106.606	26.6415	6.3	71.666	1202	123.17	15.6	23.7
107.099	29.1578	7.5	73.8055	1126	122.151	17.2	26.3
107.099	29.1578	7.5	73.8055	1126	122.151	17.2	26.3
107.099	29.1578	7.5	73.8055	1126	122.151	17.2	26.3
107.102	29.161	7.2	73.8055	1133	122.151	16.9	26.1
107.113	29.163	6.9	73.744	1144	122.182	16.6	25.7
108.936	30.3014	3.8	71.137	1468	128.299	13.6	22.7
109.432	29.4586	5.8	71.7257	1430	128.3	16.2	25.7
109.434	29.459	6	71.7257	1423	128.3	16.3	25.8
109.466	30.3011	6.6	71.082	1402	130.131	16.9	26.5
109.467	30.2951	6.7	71.1083	1405	130.052	16.9	26.5
110.02	29.8951	5	70.462	1412	130.755	15.2	24.8
110.166	29.4001	6.6	71.3931	1400	130.37	17.1	27
111.727	27.2553	6.2	73.6858	1397	132.122	17.2	27.5
115.379	25.1278	10.4	71.1298	1633	136.853	19.6	27.4
116.339	31.3897	4.2	70.0696	1352	146.526	15.7	26.6

## Sheet: Dioscorea_spiculiflora
Y	X	T-cold	Humidity	Precipitation	Radiation	T-aver	T-warm
-121.886	37.3382	20.6	69.932	1414	195.382	22.7	24.5
-102.448	23.5688	13.1	59.7398	514	155.929	15.7	17.8
-102.02	19.607	9	59.1221	792	168.224	11.2	13.1
-101.913	20.1067	9.9	52.7994	1240	168.774	12.6	14.7
-101.556	19.6427	16.2	68.8048	2306	161.476	18.4	19.7
-98.963	21.547	17.4	68.9566	1257	163.208	22.8	27.5
-98.608	21.17	22.8	69.6495	639	167.611	25.5	27.3
-98.4865	19.8568	15.8	52.2468	779	157.675	18.2	20.3
-97.5228	18.215	16.4	52.6231	830	170.189	19.9	22.8
-96.877	19.256	23.3	69.4939	1174	165.842	26	28
-96.5591	17.3227	16.4	52.6231	830	170.189	19.9	22.8
-96.358	18.447	23.3	71.0817	1645	156.189	26.5	28.8
-95.141	17.884	22.2	65.565	1425	162.953	25.6	28.4
-95.117	18.25	23.3	71.0817	1645	156.189	26.5	28.8
-95.06	17.147	22.3	69.5648	1349	173.094	25.2	27.2
-94.2034	16.9658	11.7	46.5021	344	170.502	16.3	20.1
-93.899	16.234	19.7	71.443	1416	165.006	21.6	23.1
-93.383	17.833	22.2	65.565	1425	162.953	25.6	28.4
-93.367	17.983	23.3	71.0817	1645	156.189	26.5	28.8
-93.097	17.2513	16.2	73.8603	2734	188.115	18.1	19.2
-92.6189	17.8409	22.2	65.565	1425	162.953	25.6	28.4
-92.5	16.5	23.2	68.9798	2141	174.356	25.7	27.6
-91.6208	14.5594	22.8	78.6263	2264	193.532	24.5	25.5
-91.322	17.028	22.3	69.5648	1349	173.094	25.2	27.2
-91.308	17.006	22	62.0935	2497	167.804	24.9	27.3
-91.3078	17.0056	23.3	69.7588	2222	170.244	26	27.9
-91.246	17.027	22.9	74.2874	2454	173.149	25.1	26.6
-91.2167	15.599	9.9	52.7994	1240	168.774	12.6	14.7
-91.1453	16.8428	23	68.8629	1526	175.507	25.6	27.8
-91.1364	14.3775	22.9	78.487	2218	193.722	24.7	25.5
-91.1294	16.7647	23.2	68.7345	2120	175.223	25.7	27.7
-91.129	16.765	22.3	69.4077	2357	172.49	24.8	26.7
-91	16.76	23.2	68.7345	2120	175.223	25.7	27.7
-90.8964	16.8041	23	68.8629	1526	175.507	25.6	27.8
-90.81	16.66	22.6	69.3405	2351	172.994	25	26.9
-90.65	16.48	22.8	68.5061	2083	176.895	25.3	27.2
-90.5	19.833	23.4	70.9614	1098	169.175	26.4	28.5
-90.24	19.797	23.5	70.2322	1150	169.477	26.6	28.9
-90.217	20.65	23.3	68.6823	1019	168.83	26.4	28.4
-90.217	20.683	22.6	67.9495	1200	165.283	25.4	27.3
-90.2059	15.5381	23.4	71.9133	1604	200.994	24.8	25.9
-90.177	20.133	22.8	68.2104	1045	167.797	25.9	28.2
-90.1127	14.4569	23.2	67.4975	1816	200.092	24.2	25.4
-90.0936	14.8756	24.9	68.0636	1762	197.306	25.9	27.2
-90.05	20.373	23.2	67.4715	1154	166.259	26	28
-90	20	22.7	68.1909	1063	167.392	25.8	28
-89.9	20.533	23.2	67.2324	1121	166.168	26.1	28.1
-89.892	21.025	22.9	69.8145	733	168.18	25.7	27.4
-89.8833	16.9833	23	68.8629	1526	175.507	25.6	27.8
-89.867	20.65	22.9	67.4086	1214	165.669	25.8	27.7
-89.843	19.744	22.9	69.2108	1071	167.439	26.2	28.7
-89.783	20.333	23	68.2182	1041	168.158	26.2	28.5
-89.767	20.35	23	68.2182	1041	168.158	26.2	28.5
-89.733	20.367	22.8	67.8617	1068	167.755	25.9	28.2
-89.713	20.485	23.1	68.1611	946	168.328	26.3	28.5
-89.7	21.1	19.8	68.8856	1748	162.146	24.7	28.2
-89.683	20.833	23	67.5089	1033	167.561	26	28
-89.65	20.233	22.7	67.9585	1117	167.213	25.7	28
-89.633	20.267	23.1	68.2733	1060	168.217	26.3	28.6
-89.62	20.96	22.9	68.3963	970	168.281	25.8	27.7
-89.62	20.966	22.9	68.3963	970	168.281	25.8	27.7
-89.617	20.917	23	67.4162	1036	167.139	26	28.1
-89.617	20.967	22.9	69.1504	817	167.989	25.6	27.4
-89.6131	17.225	23	68.747	2534	162.233	26.2	28.3
-89.6	21.083	22.8	69.188	792	167.99	25.6	27.4
-89.6	21.1	22.9	75.6883	1066	166.198	25.5	27.4
-89.533	20.167	22.8	68.2104	1045	167.797	25.9	28.2
-89.533	20.4	23.2	67.4715	1154	166.259	26	28
-89.517	20.417	22.9	72.1821	1153	165.79	25.5	27.2
-89.467	20.25	22.8	68.1389	1050	167.775	26	28.2
-89.467	20.25	22.8	68.1389	1050	167.775	26	28.2
-89.45	20.1	22.7	68.1909	1063	167.392	25.8	28
-89.45	21.26	22.8	69.6495	639	167.611	25.5	27.3
-89.45	21.26	22.8	69.6495	639	167.611	25.5	27.3
-89.4203	16.2694	22.8	68.5061	2083	176.895	25.3	27.2
-89.3686	15.5258	24.6	73.8135	1418	193.553	26.8	28.3
-89.342	17.961	23.4	71.67	1871	165.858	25.1	26.5
-89.2988	13.4804	17.4	73.8855	1628	197.322	18.4	19.3
-89.2941	13.9429	21.2	67.2788	1856	201.076	21.9	22.8
-89.256	20.874	23.1	67.3549	1040	167.146	26	28
-89.166	19.727	22.9	69.2108	1071	167.439	26.2	28.7
-89.141	19.617	22.9	69.2108	1071	167.439	26.2	28.7
-89.133	20.9	23	68.8057	923	168.745	25.9	27.7
-89.133	20.933	22.9	68.3963	970	168.281	25.8	27.7
-89.0943	20.7099	22.7	67.3957	1216	165.434	25.5	27.5
-89.09	20.7	22.6	68.0362	1184	165.225	25.4	27.3
-89.0393	17.5593	23.3	70.0716	2232	163.154	26.1	28.1
-89.0092	15.6472	24.7	74.0224	1452	193.702	26.9	28.4
-89	20.517	23.7	77.218	1380	166.155	26.1	27.7
-88.967	20.5	23	72.13	1151	165.726	25.6	27.3
-88.917	20.5	22.9	72.463	1165	165.763	25.5	27.2
-88.9	20.45	22.9	72.1821	1153	165.79	25.5	27.2
-88.87	19.742	22.9	69.2108	1071	167.439	26.2	28.7
-88.833	20.567	23.3	68.6823	1019	168.83	26.4	28.4
-88.7165	14.044	23.4	67.2875	2014	197.121	24.3	25.6
-88.7	20.533	23.6	70.0495	958	168.911	26.6	28.6
-88.572	20.671	22.9	67.2162	1206	165.757	25.8	27.7
-88.572	20.671	22.9	67.2162	1206	165.757	25.8	27.7
-88.567	20.767	22.7	67.2895	1208	165.43	25.5	27.5
-88.567	20.783	22.4	68.9984	1113	165.316	25.3	27.2
-88.526	20.651	22.9	67.2162	1206	165.757	25.8	27.7
-88.4977	17.1899	22.5	71.5644	1475	170.779	24.9	26.6
-88.4948	13.8582	24	69.1098	1280	207.559	25.1	26.2
-88.383	20.717	22.6	67.9182	1190	165.259	25.4	27.3
-88.383	20.783	23	68.3508	1023	168.693	26	28
-88.3	20.7	22.5	68.1015	1177	165.21	25.3	27.2
-88.3	20.717	22.6	67.9182	1190	165.259	25.4	27.3
-88.2852	13.467	25.7	72.6617	1490	198.375	26.7	27.8
-88.267	20.7	22.5	68.1015	1177	165.21	25.3	27.2
-88.2637	13.8936	21.6	68.6264	824	192.301	23.5	25.2
-88.261	20.663	22.9	67.2162	1206	165.757	25.8	27.7
-88.25	20.7	22.5	68.1015	1177	165.21	25.3	27.2
-88.233	20.7	22.5	68.1721	1155	165.213	25.3	27.2
-88.233	20.703	22.5	68.1721	1155	165.213	25.3	27.2
-88.217	20.75	22.9	66.9939	1223	165.773	25.8	27.7
-88.2072	19.8925	19.3	68.3392	1696	193.409	21.5	23.3
-88.063	20.826	23	68.3508	1023	168.693	26	28
-87.733	20.483	23.1	68.1611	946	168.328	26.3	28.5
-87.733	20.5	23.2	67.303	1161	166.565	26.1	28.2
-87.7	20.5	23.3	68.6829	1098	168.741	26.4	28.6
-87.3863	14.6458	12.8	77.1697	1812	183.197	13.7	14.2
-87.1843	15.1929	23.2	68.6032	2066	194.628	24.4	25.7
-86.85	15.7	24.7	74.0224	1452	193.702	26.9	28.4
-86.6609	15.0025	21.5	70.3202	1133	196.723	23.7	25.5
-86.3436	12.6485	19.4	77.4449	2996	182.777	20.3	21.1
-86.0422	15.0977	21.4	71.928	1827	197.703	23.4	25.1
-85.9833	11.75	25	72.2017	3530	187.485	25.9	26.6
-85.9278	15.91	22.6	68.1149	2058	179.971	25.2	27.2
-85.76	10.26	25.7	76.4038	1835	187.272	26.6	27.7
-85.7333	15.7333	24.1	74.4033	1835	194.328	26.3	27.8
-85.7306	10.9028	25.8	69.0693	3326	197.191	26.5	27.3
-85.73	10.9	25.4	75.0093	1676	192.963	26.4	27.6
-85.6889	10.9667	25.8	69.0693	3326	197.191	26.5	27.3
-85.6667	15.75	25.8	65.3317	1478	168.847	27	28.3
-85.63	10.1433	24	75.943	1998	187.379	24.9	26
-85.6244	10.1733	25.5	75.0376	1661	190.872	26.4	27.6
-85.6167	10.85	22.1	76.0267	2691	189.499	23	23.9
-85.61	10.83	21.8	76.0972	2703	189.321	22.7	23.7
-85.61	10.85	22.1	76.0267	2691	189.499	23	23.9
-85.5187	14.955	21	69.2394	1216	194.043	23.2	25
-85.4437	10.6267	22.7	77.2569	3248	185.348	23.5	24.5
-85.41	10.7	18	76.5623	3126	187.246	18.9	19.8
-85.4081	10.8972	25.3	74.8495	1599	192.784	26.3	27.4
-85.4014	10.8806	25	74.8495	1629	192.784	26	27.1
-85.4	10.87	22.1	76.0267	2691	189.499	23	23.9
-85.4	10.88	22.1	76.0267	2691	189.499	23	23.9
-85.4	10.89	25	74.8495	1629	192.784	26	27.1
-85.3728	11.7538	18.2	77.2381	2659	182.546	19	19.6
-85.3722	10.3389	25.7	76.4038	1835	187.272	26.6	27.7
-85.3722	10.5056	25	76.3543	1720	188.295	25.9	27.1
-85.37	10.5	25.5	76.5141	1663	187.627	26.4	27.6
-85.3625	10.1644	23.2	75.3583	1877	189.295	24	25
-85.3534	10.3483	21.6	77.5257	4050	183.658	22.3	23.1
-85.3167	10.5333	24.2	76.317	1882	188.122	25.1	26.1
-85.3097	10.7944	24	75.6925	1708	191.177	24.8	25.8
-85.3056	10.55	22.7	77.2763	3248	185.333	23.5	24.5
-85.3	10.79	24	75.6747	1708	191.207	24.8	25.8
-85.2522	9.9904	21.4	75.2841	1977	189.231	22.3	23.3
-85.1331	9.6069	24.9	75.336	2732	187.641	25.8	27
-85.05	10.71	17.5	76.5437	3107	187.366	18.5	19.3
-85.05	10.7167	23.9	75.7108	1703	191.002	24.8	25.8
-84.8294	9.9778	21.4	75.2841	1977	189.231	22.3	23.3
-84.69	9.86	21.9	73.7809	2160	186.412	22.6	23.4
-84.6667	10.35	23.7	79.3517	4092	182.665	24.5	25.5
-84.66	10.35	25.2	80.4705	3949	179.222	26.1	27.2
-84.6583	10.4528	25.1	79.3589	2440	181.547	26	27.1
-84.5	10.5	25.2	76.8264	1619	187.085	26.1	27.2
-84.4383	10.3916	23.5	78.3316	3927	182.866	24.3	25.3
-84.27	9.9	21.1	73.7051	2209	186.419	21.8	22.6
-84.26	9.9	25	75.7628	1856	187.428	25.9	27
-84.23	9.71	22.3	74.8341	2730	188	23	24
-84.125	14.675	23.7	74.5135	2747	185.863	25.8	27.2
-84.1167	14.6667	22.8	78.6263	2264	193.532	24.5	25.5
-84.0667	14.6833	23.5	72.2057	2352	196.042	25.6	27
-84.0036	10.4314	23.5	78.3316	3927	182.866	24.3	25.3
-83.907	15.085	19.9	62.1053	1564	164.781	22.2	23.9
-83.5263	9.7741	18.8	77.3797	3218	182.341	19.6	20.4
-83.3889	8.5653	25.5	77.4168	4296	181.753	26.4	27.5
-83.374	9.5266	12.9	71.3004	1384	178.541	13.9	14.8
-83.26	8.98	25.2	76.9806	3300	181.836	26	27
-83.2533	9.0531	24.8	76.8297	2816	182.129	25.6	26.7
-83.25	9.05	24.6	76.8297	2794	182.129	25.4	26.4
-83	9	21.1	77.5278	3308	181.833	21.8	22.7
-82.6316	9.1649	24.5	79.4619	2510	192.449	26.1	27.1
-82.0454	26.9298	17.4	68.9566	1257	163.208	22.8	27.5
-66.3174	18.341	23.3	71.0817	1645	156.189	26.5	28.8

## Sheet: Dioscorea sylvatica
Y	X	T-cold	Humidity	Precipitation	Radiation	T-aver	T-warm
-34.4118	19.1653	12.9	68.6941	596	175.296	16.2	19.4
-34.1554	18.417	13.1	70.6593	809	181.992	16.4	19.7
-34.1004	20.9609	13.3	63.0611	472	171.122	17.9	22.1
-34.0507	24.9102	14.4	72.8998	618	173.342	17.2	20.1
-34.0351	23.0465	13.6	67.0574	779	178.719	17	20.4
-33.9959	18.6272	12.5	68.251	634	182.74	16.6	20.6
-33.9875	18.4327	12.8	69.0544	1182	183.691	16.4	20
-33.8982	25.5311	14.3	68.8801	525	168.634	17.6	21
-33.875	23.625	10.1	62.6341	892	179.451	13.8	17.3
-33.875	25.375	13.6	67.6809	520	169.802	17.1	20.5
-33.8594	25.4733	14.4	67.4668	488	169.265	18	21.5
-33.8237	18.6423	12.3	66.0744	720	185.489	16.5	20.6
-33.7687	25.4141	14.3	65.6148	430	169.799	18.2	21.9
-33.7139	25.5207	14.2	65.1854	430	168.979	18.1	21.9
-33.625	24.625	11.7	60.7643	516	175.935	16.1	20.1
-33.625	26.375	15.1	65.9615	574	164.504	17.9	20.7
-33.625	26.625	15.5	67.1101	589	163.366	18.1	20.9
-33.5864	26.8851	15.9	68.5997	567	162.491	18.4	21.1
-33.5038	26.8241	14.7	66.6814	655	163.116	17.7	20.8
-33.375	26.375	13.6	62.3576	604	166.18	17.3	20.8
-33.375	26.875	14.1	65.8316	643	163.416	17.6	20.9
-33.3519	26.4986	13.6	62.5822	631	165.641	17.3	20.9
-33.125	26.625	14.3	61.045	499	166.642	18.7	22.7
-32.875	26.625	13.6	58.6067	509	168.933	18.3	22.6
-32.875	26.875	13.4	60.0671	596	166.974	17.8	22
-32.875	27.375	14.1	63.074	600	163.626	18.2	22
-32.625	25.625	10.1	50.8676	532	179.585	15	19.4
-32.625	26.375	11.8	54.28	541	174.014	16.7	21.1
-32.625	27.125	12.5	56.7985	763	167.457	16.5	20.3
-32.625	27.375	12.6	58.7224	861	165.343	16	19.3
-32.625	27.875	14.4	64.5479	729	162.308	17.5	20.5
-32.625	28.125	14.6	67.2293	839	161.28	17.5	20.5
-32.375	27.125	10.3	55.1819	825	169.899	14.5	18.3
-32.2968	26.4194	5.1	51.6922	831	178.549	9.8	14.2
-32.125	27.375	13.1	56.3955	606	170.279	17.3	21.1
-31.4632	29.2321	13.5	67.6706	889	162.691	17.2	20.4
-31.375	29.625	13.6	70.5044	1033	162.264	16.6	19.4
-31.125	30.125	16.4	72.6434	1137	162.456	19	21.8
-30.875	30.125	14.5	71.0286	1127	162.211	17.5	20.3
-30.5719	30.5725	16.9	73.8002	1095	162.29	20	23.1
-30.525	27.3646	8	50.4335	692	188.397	15	20.7
-30.375	30.375	13.9	69.8969	981	162.499	17.5	20.6
-30.05	30.7833	17.1	71.2347	992	162.513	20.3	23.2
-29.9974	30.9446	17.1	71.7449	980	163.391	20.7	24.1
-29.875	29.125	5.2	55.4736	821	173.98	10	14.1
-29.875	30.625	14.6	68.2723	925	163.502	18.3	21.4
-29.875	30.875	17	71.0099	966	163.782	20	22.8
-29.8587	31.0218	17.3	71.0609	976	164.324	20.9	24.1
-29.804	30.6315	14.7	67.8439	912	163.756	18.4	21.5
-29.6967	30.9475	16.8	70.204	941	164.532	20	22.8
-29.625	30.625	14.7	66.8763	866	164.657	18.8	22.2
-29.625	30.875	15.2	69.1294	936	164.868	18.5	21.4
-29.375	29.625	6.5	57.5527	1060	172.132	12.4	16.7
-29.125	29.125	2.1	54.6457	753	179.282	7.2	11.5
-29.125	29.375	4.4	56.1208	813	176.544	9.9	14.3
-29.125	29.625	9.1	57.5217	981	173.932	14.5	18.4
-29.125	29.875	9.4	58.9329	847	171.461	14.8	18.9
-29.125	30.125	9.8	60.0396	813	169.589	15.1	19.1
-29.125	30.375	9.5	61.8524	872	168.131	14.3	18
-29.0506	30.3955	11.5	61.8039	805	168.441	16.3	20
-28.9985	25.0925	10.5	46.0131	429	204.535	17.8	24
-28.9597	31.7501	17.9	71.3304	1083	172.362	21.6	24.9
-28.875	29.125	9.9	54.9915	994	180.468	14.2	17.5
-28.875	29.625	11.3	57.2775	810	175.53	17.1	21.5
-28.875	29.875	11.5	58.4568	729	173.198	17.3	21.8
-28.875	30.125	11.6	59.678	705	171.378	17.4	21.7
-28.875	31.375	15.8	68.6644	1009	170.696	18.9	21.6
-28.875	31.625	17.2	70.3994	1073	171.874	20.7	23.9
-28.875	31.875	17.8	71.8955	1108	172.538	21.6	25
-28.8167	16.75	13.1	67.6761	68	199.729	15.4	17.6
-28.7591	28.8846	1.2	54.1205	905	183.885	6.2	10.4
-28.7305	29.3512	11.2	56.128	843	179	17.3	22
-28.71	28.94	11.3	54.3115	1070	183.652	15.9	19.6
-28.6744	30.7278	8.8	62.9111	931	170.095	13.1	16.4
-28.6667	29	11.7	54.7477	1134	182.935	16.8	20.7
-28.625	28.625	5.9	53.4582	942	186.606	11.4	15.9
-28.625	28.875	8.9	54.3463	817	184.433	14	18
-28.625	29.125	11.5	55.1894	1080	181.994	17.3	21.7
-28.625	29.375	11.1	55.8469	874	179.437	17.1	21.7
-28.625	29.875	12	57.2946	723	175.026	18.2	22.8
-28.625	30.875	9.6	63.2866	920	170.714	13.7	16.9
-28.625	31.125	13.7	64.8261	855	171.186	17.5	20.4
-28.5597	29.7808	12	56.4179	733	176.053	18.3	23.1
-28.5306	30.8958	13	62.9995	798	171.108	17.2	20.4
-28.4541	26.7968	8.7	50.9618	567	195.16	16	21.7
-28.386	29.3907	8.9	55.3643	834	180.786	14.5	18.8
-28.375	28.625	7.4	53.8382	784	187.647	13.3	18
-28.375	28.875	8.7	54.471	771	185.622	14.4	18.9
-28.375	29.125	8.1	54.8724	782	183.429	13.7	18.1
-28.375	29.375	8.5	55.3296	825	180.993	14	18.3
-28.375	31.375	16.5	66.3245	838	172.675	19.9	22.7
-28.375	32.375	18	72.6625	1108	172.791	21.6	24.9
-28.275	29.1042	7.9	54.7671	718	184.068	14.1	18.8
-28.2195	30.6746	11.7	60.7226	820	173.088	16.2	19.6
-28.125	29.125	7.3	54.7837	695	184.652	13.5	18.2
-28.125	30.125	11.2	56.9925	780	176.45	16.5	20.5
-28.125	30.625	12.1	60.0736	819	173.872	16.6	20
-28.125	31.875	16.5	68.4261	947	173.709	19.5	22.2
-28.125	32.125	17	69.6573	934	172.891	20.3	23.2
-28.0262	32.2796	17.5	70.2732	896	172.308	21.4	24.7
-27.8943	31.6454	15.2	66.2308	874	173.14	18.6	21.4
-27.8872	31.4456	16.1	65.15	785	173.186	19.8	22.8
-27.875	29.625	7.9	55.4815	766	181.299	13.4	17.7
-27.875	29.875	10.7	55.8537	777	179.242	16.4	20.6
-27.875	31.375	13.7	64.8785	884	173.211	17.2	20
-27.8661	29.7133	8	55.5847	781	180.483	13.4	17.6
-27.625	29.375	7.7	55.4033	718	184.238	13.4	18
-27.625	30.375	11.9	58.1111	834	176.991	16.8	20.6
-27.625	31.125	13.6	62.837	861	173.897	17.4	20.4
-27.625	31.375	15	64.2919	802	173.174	18.8	21.8
-27.625	32.125	16.8	67.4006	780	171.266	20.3	23.3
-27.625	32.625	18.4	69.8065	930	170.89	22.1	25.3
-27.561	32.0845	16.1	67.0879	823	171.294	19.5	22.5
-27.4937	32.5882	18.5	69.3206	901	170.589	22.2	25.4
-27.4167	31.9667	18.2	66.1289	546	171.273	22.4	25.8
-27.375	29.875	9.2	56.4073	794	181.189	14.7	18.9
-27.375	30.125	9.2	57.0031	789	179.528	14.4	18.2
-27.375	30.375	10.5	58.1677	842	177.818	15.3	18.9
-27.375	31.625	17.4	64.795	678	172.223	21.7	25.2
-27.375	32.125	18.1	66.6688	553	170.636	22.5	26.1
-27.375	32.625	18.7	69.1305	883	170.404	22.3	25.5
-27.3541	30.1243	9.2	57.0954	787	179.541	14.3	18.2
-27.2969	30.2717	7.9	57.6588	855	178.847	12.5	16
-27.1322	31.9942	13.9	65.3894	862	170.838	18.2	21.6
-27.125	30.375	11.7	58.3764	821	178.651	16.6	20.4
-27.125	31.875	16.8	64.9398	617	171.178	21.3	24.9
-27.125	32.375	18.5	67.1782	706	170.119	22.5	26
-27.125	32.625	18.6	68.4157	843	170.263	22.2	25.4
-27.0245	30.7925	12.4	60.4658	910	176.363	16.8	20.1
-26.875	32.375	18.8	66.5864	689	170.608	22.7	26
-26.875	32.875	19.1	69.487	913	170.621	22.3	25.2
-26.7992	27.4794	9.9	51.2466	658	197.127	16.2	20.9
-26.625	28.125	9.3	52.7396	690	195.063	15.7	20.6
-26.625	28.375	9.2	53.6461	677	194.172	15.6	20.4
-26.625	30.125	9.8	57.2142	772	182.442	15	18.7
-26.5924	28.4185	9	53.6984	696	194.202	15.2	19.8
-26.5671	32.7478	18.9	68.7787	796	170.869	22.2	25.1
-26.5179	28.3471	9	53.4751	674	194.517	15.6	20.5
-26.375	28.125	9.8	52.7074	698	195.374	16.1	20.7
-26.375	28.375	9.5	53.536	689	194.784	15.6	20.1
-26.375	31.125	12.3	60.6499	1270	176.062	16.2	19.2
-26.3689	28.1974	9.9	53.0299	690	195.061	16.1	20.7
-26.3	31.1667	12.2	60.7247	1318	175.988	16	18.8
-26.3	31.1667	12.4	60.7247	1333	175.988	16.2	19.1
-26.3	31.1833	13	60.7941	1315	175.884	16.8	19.6
-26.2881	27.9667	10.3	52.2346	762	196.305	15.9	20.1
-26.2041	28.0473	11	52.6458	790	196.065	16	19.6
-26.125	27.625	9.8	51.4503	721	197.77	15.7	20.1
-26.125	28.125	11.1	52.7937	714	196.638	16.5	20.5
-26.125	32.125	19	64.5169	687	172.726	22.6	25.8
-25.892	32.6051	19.4	68.5124	802	173.409	22.8	25.8
-25.8856	28.1313	11.4	52.4081	704	198.203	17	21.1
-25.8812	28.2263	11.2	52.6195	701	198.082	16.8	20.9
-25.875	30.875	12.6	59.2945	1196	179.45	16.7	19.7
-25.875	31.125	13.4	60.1459	1495	178.307	17.2	20.1
-25.6551	28.0317	11.7	52.4021	694	200.04	17.8	22.2
-25.625	29.375	10.3	54.4519	681	198.236	16.2	20.6
-25.625	30.125	8.9	56.2639	842	187.308	13.8	17.4
-25.625	30.875	15.1	59.28	882	180.54	19.3	22.4
-25.625	31.125	15.8	60.141	882	179.7	19.8	22.9
-25.625	31.375	14	61.2135	1317	179.024	17.9	20.8
-25.4179	29.3589	14.9	54.4503	648	199.913	20.3	24.2
-25.375	29.125	11.8	53.826	675	202.693	17.4	21.4
-25.375	29.375	15	54.4986	637	199.884	20.5	24.5
-25.375	30.125	8.4	56.3042	920	188.367	12.7	15.9
-25.375	30.875	14.5	59.2543	943	181.184	18.8	22
-25.375	31.125	15.7	60.1017	826	181.106	19.9	23.3
-25.2167	30.05	9.6	56.2641	836	189.39	14.3	17.8
-25.125	30.125	12.3	56.5416	732	189.259	17.7	21.7
-25.125	30.375	11	57.299	800	185.884	15.8	19.2
-25.125	30.625	9.7	58.0717	1035	183.375	13.2	15.5
-25.125	31.375	17	61.1311	707	182.685	21.3	24.7
-25.0816	30.4473	11.3	57.4214	752	185.606	16.4	20.1
-25.0167	30.85	12.4	59.042	1015	182.273	16.3	19
-24.9658	30.8536	12.3	59.053	1030	182.322	16	18.4
-24.9261	30.5333	11.8	58.0236	849	184.288	16.6	19.9
-24.875	30.125	13.7	56.9722	721	190.078	19.2	23.2
-24.875	30.375	12.6	57.6208	806	186.718	17.7	21.3
-24.875	30.625	11.8	58.2429	1015	183.615	15.5	17.9
-24.875	30.875	12.4	59.2102	1030	182.482	15.9	18.3
-24.875	31.875	16.9	63.2836	652	184.742	21.8	25.6
-24.7471	30.5797	12.5	58.3321	902	183.543	17.1	20.4
-24.6875	30.0681	10	57.2017	921	190.709	14.2	17.2
-24.625	28.625	12.9	52.1664	614	205.547	18.4	22.4
-24.625	30.375	14.8	58.1851	760	186.994	19.8	23.6
-24.625	30.625	13.8	58.6273	899	184.188	18.3	21.5
-24.625	30.875	11.8	59.3182	1042	183.452	15.2	17.3
-24.55	31.0333	16.8	59.741	747	184.676	21	24
-24.5392	30.8714	11.4	59.3299	1061	183.812	14.6	16.7
-24.5076	30.9713	16.7	59.5303	733	184.529	20.8	23.9
-24.375	29.875	13.7	57.5398	753	192.164	19.1	23
-24.375	30.375	14.9	58.6022	786	186.538	19.8	23.4
-24.375	31.375	17	61.0268	585	186.89	21.7	25.4
-24.125	29.125	10.5	54.3735	720	200.623	15.3	18.6
-24.125	30.125	14	58.725	945	188.385	18.8	22.4
-24.125	30.375	15.9	59.0197	721	186.277	21	24.6
-23.875	29.375	12.4	56.9842	561	196.276	17.6	21.3
-23.875	29.875	10.6	58.585	1020	190.187	14.5	17.3
-23.625	29.375	13	56.6927	596	195.315	18.2	22
-23.4013	29.4179	13.7	56.3471	586	194.644	18.8	22.6
-23.125	29.625	14.2	56.4282	528	191.972	19.4	23.3
-23.125	29.875	14.3	57.6132	738	189.361	18.9	22.2
-23.125	30.125	15.7	58.3812	855	186.975	19.9	23.1
-23.0083	29.7689	11.7	56.7784	1102	190.731	16.4	19.6
-23	29.8667	12	57.1873	1175	189.73	16.6	19.8
-22.875	29.375	15	54.8483	426	194.096	20.2	23.9
-22.875	29.875	15.4	56.8879	610	189.618	20	23.2
-22.875	30.375	13.6	58.6699	1450	185.134	17.9	20.9
-22.625	30.375	18	57.6342	637	185.135	22.1	25.2
-20.9818	28.4864	14.9	59.2928	493	184.609	20.2	23.5
-20.1325	28.6265	14.6	57.0573	588	183.011	19.1	21.9
-19.0154	29.1549	14.8	58.828	661	183.477	19.4	22.5
-18.9758	32.6504	15.2	67.8786	785	170.416	19.5	22.2
-18.9454	32.6325	12.8	67.871	1099	170.369	17	19.7
-18.9438	32.8649	16.7	67.4143	1019	170.343	20.9	23.7
-18.375	32.4302	10.7	67.3569	1042	171.588	14.6	17
-18.2201	32.7464	11.6	67.0892	1600	169.624	15.6	17.9
-17.8692	34.2086	20.2	65.2654	1095	174.237	24	26.4
-17.5069	30.9747	14	66.3317	901	177.934	18.2	20.9
-17.4086	32.2257	15.5	63.9021	717	175.232	19.4	22
-17.08	26.58	14.7	55.0742	771	181.82	19.6	22.9
-16.9621	26.4194	14.7	55.0123	779	181.594	19.7	23.1
-16.8054	26.997	13.7	55.4942	807	181.049	18.7	22
-15.8768	27.7408	16.4	56.0904	786	179.346	20.7	23.9
-15.8617	27.7882	16.7	56.1518	774	179.29	21	24.2
-15.8613	27.7491	16.6	56.1352	778	179.299	21	24.1

## Sheet: Diascorea_zingiberensis
Y	X	T-cold	Humidity	Precipitation	Radiation	T-aver	T-warm
98.491	25.0204	9.2	66.4802	1482	150.394	15.4	20.1
98.8472	25.8274	13.1	62.8131	1517	148.662	19.5	24
98.8545	25.8437	14.2	62.7624	1566	148.625	20.7	25.1
98.8577	25.8419	14.2	62.7624	1566	148.625	20.7	25.1
100.237	26.8215	7.3	56.5925	976	145.623	13.4	18.6
100.266	27.2779	9.9	54.9759	947	143.879	16.4	21.7
100.773	26.6805	7.6	56.9716	976	146.792	13.8	18.9
101.28	27.9288	7.6	52.8938	931	143.288	14.2	19.7
101.648	24.6907	10.1	64.3614	994	150.13	15.8	20.3
101.855	26.6832	13.4	58.0658	864	147.391	20.2	25.4
101.855	26.6832	13.4	58.0658	864	147.391	20.2	25.4
102.177	28.5497	8.4	53.9759	945	138.77	15.6	21.6
102.245	26.6553	9	57.4623	1113	146.133	15.9	21.5
102.248	26.2858	8.5	59.3331	1006	147.986	15.1	20.3
102.359	29.2279	10.9	57.1495	872	136.174	19.2	26.2
102.544	24.3289	12.6	66.2636	924	147.308	18.5	23.2
102.756	26.9663	10.2	58.2048	865	142.946	17.5	23.2
102.76	27.0664	10.8	57.663	848	142.106	18.3	24
102.766	27.061	10.8	57.6892	848	142.132	18.3	24
102.93	26.9085	11.9	59.9116	792	142.173	19.5	25.4
103.039	27.0845	5.7	57.9995	916	140.516	12.7	18.5
103.267	23.7143	15.1	71.2155	895	141.053	20.9	25.2
103.297	26.418	6.7	60.1451	816	141.774	13.4	18.9
103.297	26.4179	6.7	60.1451	816	141.774	13.4	18.9
103.406	24.418	11.8	68.2972	931	142.901	18.2	23
103.572	28.2627	5.8	62.0109	889	133.865	14.5	21.7
103.572	28.2503	6.1	62.0625	898	133.849	14.8	22.1
103.58	28.2603	5.7	62.0656	882	133.846	14.3	21.5
103.859	31.6774	1.6	59.8828	909	126.02	10.1	17.8
104.037	34.4381	-2.6	53.7813	596	140.067	7.4	16.6
104.409	30.8653	6.8	73.4149	903	117.696	16.3	24.8
104.599	30.138	7.6	73.7023	986	119.273	16.9	25.4
104.719	32.5055	2.6	64.2957	778	128.08	11.7	20
105	35	-3.5	56.8231	543	141.731	7.7	18
105.21	31.6693	6.1	72.7814	959	122.444	15.7	24.5
105.249	32.7477	6.6	67.7696	730	128.721	17	26.3
105.253	32.7366	6.1	67.764	735	128.72	16.2	25.4
105.357	31.5053	7	73.4277	960	121.846	16.8	25.6
105.435	28.8745	9.2	73.6578	1118	124.441	18.5	26.9
105.515	32.2929	6.8	70.9835	879	126.017	16.8	26
105.708	30.7576	7.5	75.1304	1011	120.51	17.2	26.2
105.769	33.0036	4.2	68.677	755	130.232	14.4	23.9
105.844	32.4418	7	71.3828	905	126.979	17.3	26.6
105.854	32.4447	6.9	71.4433	904	126.997	17.3	26.6
106.077	33.765	2.5	67.1852	667	134.583	13.7	23.9
106.079	33.7667	2.5	67.1852	667	134.583	13.6	23.9
106.25	32.0577	7	72.9805	1009	125.85	17.1	26.4
106.257	32.8297	4.4	70.4347	859	129.434	14.8	24.5
106.29	32.2289	6.5	72.5782	980	126.322	16.7	26.1
106.334	31.8953	6.6	73.6055	1063	125.136	16.6	25.8
106.353	33.3428	3.2	68.9311	776	132.452	14	24.1
106.39	29.8059	8.9	75.4125	1077	121.506	18.6	27.9
106.522	33.9164	1.4	65.9671	713	135.903	12.6	23.1
106.568	31.0882	7.7	75.1087	1086	123.377	17.6	26.9
106.588	32.7117	-0.3	69.4025	999	129.687	9.3	18.5
106.669	33.1547	3.9	71.0686	834	131.879	14.8	25.1
106.673	33.1536	3.9	71.1972	834	131.857	14.8	25.1
106.769	31.8515	6.9	73.951	1139	126.114	17	26.5
106.773	23.563	11.6	73.5447	1392	133.335	19	24.8
106.826	32.9995	3.9	72.3745	864	131.385	14.7	24.9
106.829	32.3466	5.3	72.6002	991	128.231	15.7	25.4
106.842	32.3529	5.3	72.6053	988	128.286	15.7	25.4
106.916	33.6096	1.2	68.1904	807	134.699	12	22.4
106.921	33.6176	1.2	68.0656	806	134.725	12.1	22.5
106.932	33.7216	0.8	66.9357	795	135.475	11.7	22.1
106.954	32.7152	-0.3	70.8696	1036	130.347	9.4	18.8
106.966	32.7081	0.1	70.8696	1028	130.359	9.9	19.3
106.992	33.4256	2	68.9536	831	133.844	12.9	23.2
107.111	29.1639	6.9	73.8194	1144	122.157	16.6	25.7
107.334	33.1571	3.7	72.0453	802	133.365	14.9	25.4
107.535	33.5854	0.7	66.8115	833	136.043	11.6	22.1
107.73	31.3461	7.5	73.3861	1144	127.946	17.6	27.2
107.776	32.9719	4	70.8057	838	133.677	15.1	25.7
107.78	32.972	4	70.7721	838	133.71	15.1	25.7
108.029	32.0831	5.3	71.0031	1192	131.211	15.3	25
108.035	32.0816	5	70.9803	1206	131.25	15	24.6
108.074	33.3614	2.3	68.0185	807	136.704	13.6	24.4
108.112	33.0118	3.7	69.5496	848	135.236	14.7	25.4
108.134	32.6038	2	70.0251	1061	133.502	12.2	22
108.168	32.1935	3.1	70.4445	1179	132.007	13	22.7
108.21	32.1595	2.9	70.3147	1186	132.018	12.9	22.5
108.246	33.0446	4.2	69.198	810	136.006	15.5	26.2
108.315	32.163	5.4	69.9973	1084	132.378	15.7	25.6
108.611	32.2714	3.2	68.9575	1083	133.62	13.4	23.3
108.664	31.9476	4.6	69.1201	1110	132.753	14.8	24.6
108.666	31.9526	4.6	69.1201	1109	132.753	14.8	24.6
108.697	30.9306	7.8	72.1628	1189	129.908	18.1	27.7
108.882	32.165	1.9	68.446	1123	134.041	11.9	21.6
108.894	32.3042	4.7	68.7564	937	134.528	15.2	25.3
109.018	31.3375	1.3	70.2625	1335	131.943	10.9	20.2
109.033	32.6695	4.9	68.2951	786	136.799	15.9	26.5
109.038	32.6745	4.8	68.2555	785	136.874	15.9	26.5
109.235	32.4959	3.8	67.9849	856	136.554	14.5	24.7
109.302	33.6818	-0.8	63.6862	820	141.292	10.5	21.3
109.324	32.3744	2.7	67.887	951	136.081	13.1	23.2
109.359	32.3806	4.9	67.8005	794	136.322	15.8	26.2
109.362	32.3889	4.8	67.7997	793	136.35	15.7	26.1
109.365	32.8254	4.5	66.8784	698	138.232	15.7	26.5
109.365	32.8341	4.8	66.8316	675	138.264	16.2	27
109.516	34.5215	1.6	61.7044	561	146.335	15.2	27.9
109.561	19.5303	18.8	76.0319	1397	144.612	24.2	28.3
109.563	31.8613	2	67.6336	1096	135.071	12.1	21.8
109.571	31.4081	7	69.5169	953	133.861	17.5	27.5
109.582	32.8618	3.4	66.2782	756	138.803	14.5	25.1
109.686	31.6048	4.5	68.1494	1012	134.628	14.7	24.5
109.691	28.2683	6.4	72.1657	1325	127.394	17.1	27
109.717	32.3248	4.7	67.3988	798	137.082	15.6	26
109.759	32.1408	4.4	67.6226	859	136.589	15.1	25.4
109.844	27.204	6.5	72.2172	1294	126.901	17.1	26.7
109.845	28.9974	6.6	71.8056	1390	128.818	17.2	27.1
109.852	29.0065	6.4	71.7951	1395	128.859	17	26.9
109.862	29.0127	5.8	71.7848	1424	128.9	16.4	26.2
109.863	29.0074	6	71.787	1414	128.907	16.6	26.4
109.876	31.5669	1.8	67.6408	1140	135.113	11.8	21.5
109.883	33.5365	1.3	63.4669	749	141.919	13	24.1
109.885	33.535	1.4	63.4669	748	141.919	13.1	24.3
109.886	31.0914	7.3	69.5292	941	133.88	18	28.1
110.002	27.5727	6.6	72.2609	1318	127.578	17.2	27
110.002	27.5787	6.5	72.2609	1316	127.578	17.2	27.1
110.012	30.3631	5.6	70.0673	1272	131.745	15.9	25.6
110.163	29.4092	6.4	71.3896	1408	130.375	17	26.7
110.228	28.2116	6.6	72.3026	1385	129.156	17.4	27.5
110.231	28.2103	6.6	72.3059	1385	129.176	17.4	27.5
110.339	28.8882	5	71.6954	1469	130.367	15.5	25.3
110.349	31.0392	5.4	68.7745	947	135.041	15.9	25.8
110.359	28.4501	6.6	72.2558	1430	129.761	17.4	27.5
110.368	28.4595	6.9	72.2586	1419	129.786	17.7	27.8
110.398	28.4663	6.6	72.2782	1433	129.856	17.4	27.4
110.398	31.4651	1.8	66.9291	1101	136.32	12	21.8
110.401	32.9907	4	64.8771	757	141.141	15.6	26.6
110.403	32.9883	4	64.8771	757	141.141	15.6	26.6
110.439	32.9847	3.6	64.9335	775	141.143	15	26
110.68	31.7435	2.4	66.6156	987	137.724	13.1	23.3
110.725	32.019	2.6	66.3568	929	138.628	13.5	23.9
110.747	31.3482	5.5	67.5418	889	136.963	16.5	26.9
110.752	32.0406	3.6	66.3364	876	138.824	14.7	25.4
110.784	31.3316	4.6	67.5854	937	137.018	15.4	25.7
110.784	29.9351	6	70.3741	1272	133.125	16.7	26.7
110.816	32.6249	3.7	65.4949	843	141.072	15.1	25.9
110.823	32.8529	4.1	64.9268	817	141.751	15.6	26.5
110.826	32.845	4.1	64.9611	819	141.737	15.6	26.5
110.842	31.7409	3.9	66.6481	906	138.057	14.9	25.3
110.844	30.9283	3.1	68.517	1136	135.999	13.5	23.3
110.956	30.816	6	68.637	1056	136.098	16.8	26.9
111.021	30.8452	5.9	68.5647	1056	136.477	16.8	27
111.042	33.2537	2.5	63.8604	785	143.254	14.3	25.4
111.081	32.4988	3.6	65.5378	864	141.109	15.2	26.2
111.085	30.8637	6.4	68.4653	1045	136.795	17.4	27.7
111.092	32.5043	3.8	65.5597	861	141.177	15.4	26.4
111.092	32.4994	3.3	65.5396	877	141.118	14.8	25.8
111.095	29.4091	6.2	71.7116	1325	133.877	17.1	27.3
111.1	29.4037	6	71.7158	1338	133.887	16.8	27
111.101	32.4945	3.6	65.5221	867	141.069	15.2	26.2
111.141	32.6625	3.9	65.3882	846	141.923	15.6	26.6
111.154	29.4442	6.2	71.7222	1310	134.192	17.2	27.4
111.21	28.3798	6.3	72.9273	1388	132.178	17.3	27.7
111.212	28.3806	6.3	72.9273	1388	132.178	17.3	27.7
111.213	28.3794	6.3	72.9447	1388	132.204	17.3	27.7
111.213	28.382	6.3	72.9447	1388	132.204	17.3	27.7
111.267	30.6781	6.3	68.9014	1143	137.044	17.3	27.5
111.275	31.8828	2.7	66.393	960	139.439	13.8	24.4
111.369	29.5895	6.2	71.7555	1274	135.507	17.2	27.6
111.377	29.5961	6.3	71.7661	1272	135.54	17.2	27.6
111.38	29.5843	6.2	71.813	1274	135.568	17.3	27.7
111.421	30.2531	5.7	70.1049	1212	136.48	16.6	26.8
111.464	28.9063	6.3	73.0105	1341	134.264	17.4	28
111.466	28.9002	6.3	73.0156	1341	134.26	17.4	28
111.722	27.2547	6.3	73.6858	1394	132.122	17.3	27.5
111.751	30.1854	6	70.7922	1166	138.176	17	27.4
111.823	33.0486	3	64.2513	792	144.081	15.1	26.5
111.932	28.5605	6	73.9976	1369	135.113	17.4	28.1
111.936	28.5604	5.9	73.9976	1375	135.113	17.3	27.9
112.161	28.5222	5.6	74.424	1388	135.892	17.1	27.9
112.199	31.0354	5.1	69.5099	960	140.987	16.5	27.2
112.201	31.0519	5	69.4755	963	141.022	16.4	27.1
112.356	28.847	5.8	74.484	1333	137.404	17.4	28.2
112.357	28.8544	5.8	74.4762	1331	137.429	17.4	28.2
112.454	34.6276	0.9	59.6112	612	149.1	14.3	26.5
112.487	32.9497	3.2	64.9804	802	145.105	15.3	26.7
112.544	28.2852	5.8	75.2287	1401	136.568	17.6	28.4
112.739	27.2324	6.6	74.1702	1731	134.956	17.9	28.4
112.741	25.7635	7.6	72.3331	1453	133.271	18.1	27.8
112.85	27.226	6.8	74.1846	1667	135.196	18.1	28.6
112.852	27.2327	6.8	74.2085	1667	135.202	18.1	28.6
112.854	27.2295	6.8	74.1984	1667	135.222	18.1	28.6
112.868	27.2303	6.8	74.2052	1653	135.239	18.2	28.7
112.892	31.4673	3.1	69.3014	1027	143.136	14.4	25.2
113.213	23.3694	14.4	72.2214	1800	138.918	22.2	28.5
113.426	29.4713	5.2	74.2981	1341	141.48	16.8	27.5
113.428	29.474	5.2	74.2981	1341	141.48	16.8	27.5
113.676	28.1666	5.9	74.4643	1544	138.492	17	27.4
114.336	24.8072	8.1	70.9286	1846	136.207	16.6	24.1
115.08	29.2432	6	72.3824	1326	143.274	17.3	27.8
115.817	30.6885	3.4	71.2812	1562	145.383	14.5	25
116.273	23.6033	14.5	75.0705	1530	141.336	21.9	28.2
116.906	27.6715	7.4	72.6473	1768	138.816	17.9	27.4
117.067	27.7084	7.8	72.6968	1784	138.421	18.3	27.6
117.187	27.8995	7.5	72.7242	1849	138.799	17.8	27.2
118.421	29.854	4.6	73.291	1637	142.425	15.9	26.4
118.827	32.0566	3.6	71.742	1007	147.627	15.5	26.7
118.927	26.2866	9.5	73.2893	1626	136.341	17.6	25.2
119.817	31.3346	4.4	73.0261	1114	144.744	15.6	26.5
120.285	31.9207	4	72.6401	1069	146.002	15.2	26.1
120.699	28.8503	7.1	75.2703	1516	136.808	17.5	27.4
120.744	28.8279	7.4	75.364	1519	136.697	17.7	27.5
140.206	37.1376	0.8	68.8174	1371	122.774	11.2	21.9
140.232	37.1325	0.9	68.7554	1370	122.933	11.3	21.9
